# Supplementary material for: Characterization of ecto- and endoparasite communities of wild Mediterranean teleosts by a metabarcoding approach
Source: PLoS One. 2019 Sep 10;14(9):e0221475. doi: 10.1371/journal.pone.0221475 (PMC6736230; doi:10.1371/journal.pone.0221475)
Supplement: S2 Table — (XLSX) [file pone.0221475.s004.xlsx]

## Sheet: OTU_Table_Water_samples
	Sampling date
	2017-06-21	2017-06-26	2017-07-18	2017-10-04
taxonomy	Water15	Water16	Water17	Water18
D_0__Eukaryota	1	0	0	5
D_0__Eukaryota	0	6	0	0
D_0__Eukaryota	0	5	0	0
D_0__Eukaryota	0	2	0	3
D_0__Eukaryota	0	0	0	4
D_0__Eukaryota	3	0	0	1
D_0__Eukaryota	0	0	0	4
D_0__Eukaryota	2	1	0	0
D_0__Eukaryota	0	3	0	0
D_0__Eukaryota	0	0	0	3
D_0__Eukaryota	1	2	0	0
D_0__Eukaryota	0	2	1	0
D_0__Eukaryota	0	1	0	1
D_0__Eukaryota	0	2	0	0
D_0__Eukaryota	0	1	0	1
D_0__Eukaryota	0	2	0	0
D_0__Eukaryota	2	0	0	0
D_0__Eukaryota	1	0	0	1
D_0__Eukaryota	1	1	0	0
D_0__Eukaryota	1	0	0	1
D_0__Eukaryota	0	0	0	1
D_0__Eukaryota	0	1	0	0
D_0__Eukaryota	0	1	0	0
D_0__Eukaryota	0	0	0	1
D_0__Eukaryota	0	1	0	0
D_0__Eukaryota	0	1	0	0
D_0__Eukaryota	0	1	0	0
D_0__Eukaryota	0	0	0	1
D_0__Eukaryota	0	0	0	1
D_0__Eukaryota	0	0	0	1
D_0__Eukaryota	0	0	0	1
D_0__Eukaryota	0	1	0	0
D_0__Eukaryota	0	1	0	0
D_0__Eukaryota	0	1	0	0
D_0__Eukaryota	0	0	0	1
D_0__Eukaryota	0	0	0	1
D_0__Eukaryota	0	0	0	1
D_0__Eukaryota	0	0	0	1
D_0__Eukaryota	0	0	0	1
D_0__Eukaryota	0	0	0	1
D_0__Eukaryota	0	0	0	1
D_0__Eukaryota	0	0	0	1
D_0__Eukaryota	0	0	0	1
D_0__Eukaryota	0	0	0	1
D_0__Eukaryota	0	0	0	1
D_0__Eukaryota	0	0	0	1
D_0__Eukaryota	0	0	0	1
D_0__Eukaryota	0	0	0	1
D_0__Eukaryota	0	0	0	1
D_0__Eukaryota	0	0	0	1
D_0__Eukaryota	0	0	0	1
D_0__Eukaryota	0	0	0	1
D_0__Eukaryota	0	0	0	1
D_0__Eukaryota	0	0	0	1
D_0__Eukaryota	0	0	0	1
D_0__Eukaryota	0	0	0	1
D_0__Eukaryota	1	0	0	0
D_0__Eukaryota	1	0	0	0
D_0__Eukaryota	1	0	0	0
D_0__Eukaryota	1	0	0	0
D_0__Eukaryota	1	0	0	0
D_0__Eukaryota	1	0	0	0
D_0__Eukaryota	1	0	0	0
D_0__Eukaryota	1	0	0	0
D_0__Eukaryota	1	0	0	0
D_0__Eukaryota	1	0	0	0
D_0__Eukaryota	1	0	0	0
D_0__Eukaryota	1	0	0	0
D_0__Eukaryota	1	0	0	0
D_0__Eukaryota	1	0	0	0
D_0__Eukaryota	0	1	0	0
D_0__Eukaryota	0	1	0	0
D_0__Eukaryota	0	1	0	0
D_0__Eukaryota	0	1	0	0
D_0__Eukaryota	0	1	0	0
D_0__Eukaryota	0	1	0	0
D_0__Eukaryota	0	1	0	0
D_0__Eukaryota	0	1	0	0
D_0__Eukaryota	0	1	0	0
D_0__Eukaryota	0	1	0	0
D_0__Eukaryota	0	1	0	0
D_0__Eukaryota	0	1	0	0
D_0__Eukaryota	0	1	0	0
D_0__Eukaryota	1	0	0	0
D_0__Eukaryota	0	1	0	0
D_0__Eukaryota	0	1	0	0
D_0__Eukaryota	0	1	0	0
D_0__Eukaryota	0	1	0	0
D_0__Eukaryota	0	1	0	0
D_0__Eukaryota	0	1	0	0
D_0__Eukaryota; D_1__Amoebozoa; D_2__Discosea; D_3__Flabellinia; D_4__Vannellida; D_5__Platyamoeba	0	2	0	0
D_0__Eukaryota; D_1__Archaeplastida; D_2__Chloroplastida; D_3__Charophyta; D_8__Spermatophyta; D_9__Pinophyta	0	1	0	0
D_0__Eukaryota; D_1__Archaeplastida; D_2__Chloroplastida; D_3__Chlorophyta	0	5	0	0
D_0__Eukaryota; D_1__Archaeplastida; D_2__Chloroplastida; D_3__Chlorophyta; D_4__Chlorophyceae	0	2	0	0
D_0__Eukaryota; D_1__Archaeplastida; D_2__Chloroplastida; D_3__Chlorophyta; D_4__Clade IX; D_5__uncultured marine eukaryote; D_6__uncultured marine eukaryote	1	0	1	5
D_0__Eukaryota; D_1__Archaeplastida; D_2__Chloroplastida; D_3__Chlorophyta; D_4__Clade VII; D_5__Subclade A; Ambiguous_taxa	1	0	0	0
D_0__Eukaryota; D_1__Archaeplastida; D_2__Chloroplastida; D_3__Chlorophyta; D_4__Clade VII; D_5__Subclade A; D_6__eukaryote clone OLI11059	1	0	0	6
D_0__Eukaryota; D_1__Archaeplastida; D_2__Chloroplastida; D_3__Chlorophyta; D_4__Mamiellophyceae; Ambiguous_taxa; Ambiguous_taxa	0	1	0	0
D_0__Eukaryota; D_1__Archaeplastida; D_2__Chloroplastida; D_3__Chlorophyta; D_4__Prasinophytae; Ambiguous_taxa; Ambiguous_taxa	0	8	0	0
D_0__Eukaryota; D_1__Archaeplastida; D_2__Chloroplastida; D_3__Chlorophyta; D_4__Prasinophytae; D_5__Pycnococcus sp. MBIC10637; D_6__Pycnococcus sp. MBIC10637	5	0	0	16
D_0__Eukaryota; D_1__Archaeplastida; D_2__Chloroplastida; D_3__Chlorophyta; D_4__Prasinophytae; D_5__uncultured Chlorophyta; D_6__uncultured Chlorophyta	0	2	0	0
D_0__Eukaryota; D_1__Archaeplastida; D_2__Chloroplastida; D_3__Chlorophyta; D_4__Prasinophytae; D_5__uncultured Chlorophyta; D_6__uncultured Chlorophyta	2	0	0	0
D_0__Eukaryota; D_1__Archaeplastida; D_2__Chloroplastida; D_3__Chlorophyta; D_4__Ulvophyceae; D_5__Ulva intestinalis (hollow green seaweed); D_6__Ulva intestinalis (hollow green seaweed)	0	1	0	0
D_0__Eukaryota; D_1__Archaeplastida; D_2__Chloroplastida; D_3__Chlorophyta; D_5__Chlorodendrales; D_6__Tetraselmis; Ambiguous_taxa	94	3	0	2
D_0__Eukaryota; D_1__Archaeplastida; D_2__Chloroplastida; D_3__Chlorophyta; D_5__Chlorodendrales; D_6__Tetraselmis; Ambiguous_taxa	13	1	0	1
D_0__Eukaryota; D_1__Archaeplastida; D_2__Chloroplastida; D_3__Chlorophyta; D_5__Chlorodendrales; D_6__Tetraselmis; Ambiguous_taxa	2	3	0	0
D_0__Eukaryota; D_1__Archaeplastida; D_2__Chloroplastida; D_3__Chlorophyta; D_5__Cladophorales; D_6__Cladophora; Ambiguous_taxa	0	1	0	0
D_0__Eukaryota; D_1__Archaeplastida; D_2__Chloroplastida; D_3__Chlorophyta; D_5__Mamiellales; D_6__Bathycoccus; D_7__uncultured eukaryote	0	0	0	5
D_0__Eukaryota; D_1__Archaeplastida; D_2__Chloroplastida; D_3__Chlorophyta; D_5__Mamiellales; D_6__Bathycoccus; D_7__uncultured marine picoeukaryote	1	0	0	2
D_0__Eukaryota; D_1__Archaeplastida; D_2__Chloroplastida; D_3__Chlorophyta; D_5__Mamiellales; D_6__Micromonas	0	1	0	0
D_0__Eukaryota; D_1__Archaeplastida; D_2__Chloroplastida; D_3__Chlorophyta; D_5__Mamiellales; D_6__Micromonas; Ambiguous_taxa	4	195	2	33
D_0__Eukaryota; D_1__Archaeplastida; D_2__Chloroplastida; D_3__Chlorophyta; D_5__Mamiellales; D_6__Micromonas; Ambiguous_taxa	0	2	0	0
D_0__Eukaryota; D_1__Archaeplastida; D_2__Chloroplastida; D_3__Chlorophyta; D_5__Mamiellales; D_6__Micromonas; Ambiguous_taxa	0	0	0	2
D_0__Eukaryota; D_1__Archaeplastida; D_2__Chloroplastida; D_3__Chlorophyta; D_5__Mamiellales; D_6__Micromonas; Ambiguous_taxa	0	1	0	0
D_0__Eukaryota; D_1__Archaeplastida; D_2__Chloroplastida; D_3__Chlorophyta; D_5__Mamiellales; D_6__Micromonas; Ambiguous_taxa	0	1	0	0
D_0__Eukaryota; D_1__Archaeplastida; D_2__Chloroplastida; D_3__Chlorophyta; D_5__Mamiellales; D_6__Micromonas; Ambiguous_taxa	0	1	0	0
D_0__Eukaryota; D_1__Archaeplastida; D_2__Chloroplastida; D_3__Chlorophyta; D_5__Mamiellales; D_6__Ostreococcus; D_7__uncultured Chlorophyta	0	1	0	10
D_0__Eukaryota; D_1__Archaeplastida; D_2__Chloroplastida; D_3__Chlorophyta; D_5__Oltmansiellopsidales; D_6__Oltmannsiellopsis; D_7__Oltmannsiellopsis geminata	0	1	0	0
D_0__Eukaryota; D_1__Archaeplastida; D_2__Rhodophyceae	1	0	0	0
D_0__Eukaryota; D_1__Archaeplastida; D_2__Rhodophyceae; D_3__Florideophycidae; D_4__Corallinophycidae; Ambiguous_taxa; Ambiguous_taxa	0	0	0	1
D_0__Eukaryota; D_1__Archaeplastida; D_2__Rhodophyceae; D_3__Florideophycidae; D_4__Corallinophycidae; D_5__Mesophyllum; Ambiguous_taxa	0	0	0	1
D_0__Eukaryota; D_1__Archaeplastida; D_2__Rhodophyceae; D_3__Florideophycidae; D_4__Rhodymeniophycidae; D_5__Ceramium; Ambiguous_taxa	1	0	0	0
D_0__Eukaryota; D_1__Archaeplastida; D_2__Rhodophyceae; D_3__Florideophycidae; D_4__Rhodymeniophycidae; D_5__Herposiphonia; D_6__Herposiphonia parca	1	0	0	0
D_0__Eukaryota; D_1__Archaeplastida; D_2__Rhodophyceae; D_3__Florideophycidae; D_4__Rhodymeniophycidae; D_5__Laurencia; Ambiguous_taxa	0	0	0	4
D_0__Eukaryota; D_1__Archaeplastida; D_2__Rhodophyceae; D_3__Florideophycidae; D_4__Rhodymeniophycidae; D_5__Laurencia; Ambiguous_taxa	0	0	0	1
D_0__Eukaryota; D_1__Archaeplastida; D_2__Rhodophyceae; D_3__Florideophycidae; D_4__Rhodymeniophycidae; D_5__Polysiphonia; D_6__Polysiphonia pernacola	2	0	0	1
D_0__Eukaryota; D_1__Archaeplastida; D_2__Rhodophyceae; D_3__Florideophycidae; D_4__Rhodymeniophycidae; D_5__Seirospora; D_6__Seirospora interrupta	1	0	0	0
D_0__Eukaryota; D_1__Archaeplastida; D_2__Rhodophyceae; D_3__Florideophycidae; D_4__Rhodymeniophycidae; D_5__uncultured eukaryote; D_6__uncultured eukaryote	1	0	0	3
D_0__Eukaryota; D_1__Archaeplastida; D_2__Rhodophyceae; D_3__Florideophycidae; D_4__Rhodymeniophycidae; D_5__uncultured eukaryote; D_6__uncultured eukaryote	3	0	0	0
D_0__Eukaryota; D_1__Archaeplastida; D_2__Rhodophyceae; D_3__Florideophycidae; D_4__Rhodymeniophycidae; D_5__uncultured eukaryote; D_6__uncultured eukaryote	0	0	0	2
D_0__Eukaryota; D_1__Archaeplastida; D_2__Rhodophyceae; D_3__Florideophycidae; D_4__Rhodymeniophycidae; D_5__Wrangelia sp. DW; D_6__Wrangelia sp. DW	0	0	0	1
D_0__Eukaryota; D_1__Centrohelida; D_2__uncultured eukaryote; D_3__uncultured eukaryote; D_4__uncultured eukaryote; D_5__uncultured eukaryote; D_6__uncultured eukaryote	0	3	0	0
D_0__Eukaryota; D_1__Centrohelida; D_2__uncultured eukaryote; D_3__uncultured eukaryote; D_4__uncultured eukaryote; D_5__uncultured eukaryote; D_6__uncultured eukaryote	1	0	0	0
D_0__Eukaryota; D_1__Cryptophyceae; D_2__Cryptomonadales; Ambiguous_taxa; Ambiguous_taxa; Ambiguous_taxa; Ambiguous_taxa	0	4	0	0
D_0__Eukaryota; D_1__Cryptophyceae; D_2__Cryptomonadales; D_3__Geminigera; D_4__Geminigera cryophila; D_5__Geminigera cryophila; D_6__Geminigera cryophila	1	11	0	0
D_0__Eukaryota; D_1__Cryptophyceae; D_2__Cryptomonadales; D_3__Geminigera; D_4__uncultured eukaryote; D_5__uncultured eukaryote; D_6__uncultured eukaryote	1	0	0	0
D_0__Eukaryota; D_1__Cryptophyceae; D_2__Cryptomonadales; D_3__Hemiselmis; Ambiguous_taxa; Ambiguous_taxa; Ambiguous_taxa	0	15	0	0
D_0__Eukaryota; D_1__Cryptophyceae; D_2__Cryptomonadales; D_3__Hemiselmis; D_4__Hemiselmis cryptochromatica; D_5__Hemiselmis cryptochromatica; D_6__Hemiselmis cryptochromatica	0	13	0	0
D_0__Eukaryota; D_1__Cryptophyceae; D_2__Cryptomonadales; D_3__Proteomonas; D_4__Proteomonas sulcata; D_5__Proteomonas sulcata; D_6__Proteomonas sulcata	1	0	0	0
D_0__Eukaryota; D_1__Cryptophyceae; D_2__Cryptomonadales; D_3__Proteomonas; D_4__uncultured eukaryote; D_5__uncultured eukaryote; D_6__uncultured eukaryote	0	6	0	0
D_0__Eukaryota; D_1__Cryptophyceae; D_2__Cryptomonadales; D_3__Rhodomonas; Ambiguous_taxa; Ambiguous_taxa; Ambiguous_taxa	0	2	0	0
D_0__Eukaryota; D_1__Cryptophyceae; D_2__Cryptomonadales; D_3__Teleaulax	1	0	0	0
D_0__Eukaryota; D_1__Cryptophyceae; D_2__Cryptomonadales; D_3__Teleaulax; D_4__uncultured marine eukaryote; D_5__uncultured marine eukaryote; D_6__uncultured marine eukaryote	1	5	0	0
D_0__Eukaryota; D_1__Cryptophyceae; D_2__Cryptomonadales; D_3__Teleaulax; D_4__uncultured marine eukaryote; D_5__uncultured marine eukaryote; D_6__uncultured marine eukaryote	1	3	0	0
D_0__Eukaryota; D_1__Cryptophyceae; D_2__Kathablepharidae; D_3__Leucocryptos; D_4__uncultured eukaryote; D_5__uncultured eukaryote; D_6__uncultured eukaryote	1	0	0	0
D_0__Eukaryota; D_1__Excavata; D_2__Discoba; D_3__Discicristata; D_5__Tetramitia; D_6__Singhamoeba; D_7__Singhamoeba sp. COHH 15	0	0	0	3
D_0__Eukaryota; D_1__Excavata; D_2__Discoba; D_3__Discicristata; D_8__Phacaceae; D_9__Phacus	0	0	0	1
D_0__Eukaryota; D_1__Haptophyta; D_2__Pavlovophyceae; D_3__Exanthemachrysis; Ambiguous_taxa; Ambiguous_taxa; Ambiguous_taxa	0	0	0	1
D_0__Eukaryota; D_1__Haptophyta; D_2__Prymnesiophyceae; D_3__Isochrysidales; Ambiguous_taxa; Ambiguous_taxa; Ambiguous_taxa	3	0	0	0
D_0__Eukaryota; D_1__Haptophyta; D_2__Prymnesiophyceae; D_3__Phaeocystis; D_4__uncultured eukaryote; D_5__uncultured eukaryote; D_6__uncultured eukaryote	1	0	0	0
D_0__Eukaryota; D_1__Haptophyta; D_2__Prymnesiophyceae; D_3__Prymnesiales; D_4__Chrysochromulina; Ambiguous_taxa; Ambiguous_taxa	0	0	0	1
D_0__Eukaryota; D_1__Haptophyta; D_2__Prymnesiophyceae; D_3__Prymnesiales; D_4__Chrysochromulina; Ambiguous_taxa; Ambiguous_taxa	0	1	0	0
D_0__Eukaryota; D_1__Haptophyta; D_2__Prymnesiophyceae; D_3__Prymnesiales; D_4__OLI16029; D_5__uncultured eukaryote; D_6__uncultured eukaryote	1	0	0	0
D_0__Eukaryota; D_1__Haptophyta; D_2__Prymnesiophyceae; D_3__Prymnesiales; D_4__Prymnesium; Ambiguous_taxa; Ambiguous_taxa	3	0	0	0
D_0__Eukaryota; D_1__Incertae Sedis	0	1	0	0
D_0__Eukaryota; D_1__Incertae Sedis; D_2__Palpitomonas; D_3__uncultured eukaryote; D_4__uncultured eukaryote; D_5__uncultured eukaryote; D_6__uncultured eukaryote	1	0	0	0
D_0__Eukaryota; D_1__Incertae Sedis; D_2__Telonema; Ambiguous_taxa; Ambiguous_taxa; Ambiguous_taxa; Ambiguous_taxa	1	0	0	0
D_0__Eukaryota; D_1__Incertae Sedis; D_2__Telonema; D_3__uncultured syndiniales; D_4__uncultured syndiniales; D_5__uncultured syndiniales; D_6__uncultured syndiniales	0	0	0	1
D_0__Eukaryota; D_1__Incertae Sedis; D_2__Telonema; D_3__uncultured Telonema; D_4__uncultured Telonema; D_5__uncultured Telonema; D_6__uncultured Telonema	1	0	0	0
D_0__Eukaryota; D_1__Opisthokonta	0	0	0	2
D_0__Eukaryota; D_1__Opisthokonta	0	1	0	0
D_0__Eukaryota; D_1__Opisthokonta	0	0	0	1
D_0__Eukaryota; D_1__Opisthokonta	0	0	0	1
D_0__Eukaryota; D_1__Opisthokonta	0	0	0	1
D_0__Eukaryota; D_1__Opisthokonta	0	0	0	1
D_0__Eukaryota; D_1__Opisthokonta	0	0	0	1
D_0__Eukaryota; D_1__Opisthokonta	1	0	0	0
D_0__Eukaryota; D_1__Opisthokonta	0	1	0	0
D_0__Eukaryota; D_1__Opisthokonta	0	1	0	0
D_0__Eukaryota; D_1__Opisthokonta	0	1	0	0
D_0__Eukaryota; D_1__Opisthokonta	1	0	0	0
D_0__Eukaryota; D_1__Opisthokonta	0	1	0	0
D_0__Eukaryota; D_1__Opisthokonta; D_2__Holozoa; D_3__Choanoflagellida; D_5__Codosigidae; D_6__Lagenoeca; D_7__uncultured marine eukaryote	2	0	0	0
D_0__Eukaryota; D_1__Opisthokonta; D_2__Holozoa; D_3__Choanoflagellida; D_5__Stephanoecidae; D_6__Diaphanoeca	0	1	0	0
D_0__Eukaryota; D_1__Opisthokonta; D_2__Holozoa; D_3__Choanoflagellida; D_5__Stephanoecidae; D_6__Diaphanoeca; D_7__uncultured eukaryote	0	3	0	0
D_0__Eukaryota; D_1__Opisthokonta; D_2__Holozoa; D_3__Choanoflagellida; D_5__Stephanoecidae; D_6__Diaphanoeca; D_7__uncultured eukaryote	0	1	0	0
D_0__Eukaryota; D_1__Opisthokonta; D_2__Holozoa; D_3__Choanoflagellida; D_5__Stephanoecidae; D_6__Diaphanoeca; D_7__uncultured marine eukaryote	0	1	0	0
D_0__Eukaryota; D_1__Opisthokonta; D_2__Holozoa; D_3__Choanoflagellida; D_5__Stephanoecidae; D_6__Marine Choanoflagellates 1; Ambiguous_taxa	1	0	0	0
D_0__Eukaryota; D_1__Opisthokonta; D_2__Holozoa; D_3__Filasterea; D_5__Capsasporidae; D_6__Marine Group; D_7__uncultured eukaryote	0	0	0	1
D_0__Eukaryota; D_1__Opisthokonta; D_2__Holozoa; D_3__Ichthyosporea; D_5__Abeoformidae	0	1	0	0
D_0__Eukaryota; D_1__Opisthokonta; D_2__Holozoa; D_3__Ichthyosporea; D_5__Abeoformidae; D_6__Marine Ichthyosporeans 1; D_7__uncultured eukaryote	0	0	0	1
D_0__Eukaryota; D_1__Opisthokonta; D_2__Holozoa; D_3__Ichthyosporea; D_5__Abeoformidae; D_6__Pirum; Ambiguous_taxa	5	4	0	2
D_0__Eukaryota; D_1__Opisthokonta; D_2__Holozoa; D_3__Ichthyosporea; D_5__Abeoformidae; D_6__Pirum; Ambiguous_taxa	0	3	0	0
D_0__Eukaryota; D_1__Opisthokonta; D_2__Holozoa; D_3__Ichthyosporea; D_5__Abeoformidae; D_6__Pirum; Ambiguous_taxa	0	0	0	1
D_0__Eukaryota; D_1__Opisthokonta; D_2__Holozoa; D_3__Ichthyosporea; D_5__Abeoformidae; D_6__Pirum; Ambiguous_taxa	0	1	0	0
D_0__Eukaryota; D_1__Opisthokonta; D_2__Holozoa; D_3__Ichthyosporea; D_5__Abeoformidae; D_6__Pirum; Ambiguous_taxa	0	1	0	0
D_0__Eukaryota; D_1__Opisthokonta; D_2__Holozoa; D_3__Metazoa (Animalia)	1	0	7	1
D_0__Eukaryota; D_1__Opisthokonta; D_2__Holozoa; D_3__Metazoa (Animalia)	5	0	0	1
D_0__Eukaryota; D_1__Opisthokonta; D_2__Holozoa; D_3__Metazoa (Animalia)	2	2	0	1
D_0__Eukaryota; D_1__Opisthokonta; D_2__Holozoa; D_3__Metazoa (Animalia)	0	1	0	3
D_0__Eukaryota; D_1__Opisthokonta; D_2__Holozoa; D_3__Metazoa (Animalia)	0	3	0	0
D_0__Eukaryota; D_1__Opisthokonta; D_2__Holozoa; D_3__Metazoa (Animalia)	1	1	0	1
D_0__Eukaryota; D_1__Opisthokonta; D_2__Holozoa; D_3__Metazoa (Animalia)	0	2	0	0
D_0__Eukaryota; D_1__Opisthokonta; D_2__Holozoa; D_3__Metazoa (Animalia)	0	2	0	0
D_0__Eukaryota; D_1__Opisthokonta; D_2__Holozoa; D_3__Metazoa (Animalia)	0	2	0	0
D_0__Eukaryota; D_1__Opisthokonta; D_2__Holozoa; D_3__Metazoa (Animalia)	0	2	0	0
D_0__Eukaryota; D_1__Opisthokonta; D_2__Holozoa; D_3__Metazoa (Animalia)	1	0	0	1
D_0__Eukaryota; D_1__Opisthokonta; D_2__Holozoa; D_3__Metazoa (Animalia)	0	0	0	2
D_0__Eukaryota; D_1__Opisthokonta; D_2__Holozoa; D_3__Metazoa (Animalia)	2	0	0	0
D_0__Eukaryota; D_1__Opisthokonta; D_2__Holozoa; D_3__Metazoa (Animalia)	1	0	0	1
D_0__Eukaryota; D_1__Opisthokonta; D_2__Holozoa; D_3__Metazoa (Animalia)	0	0	1	0
D_0__Eukaryota; D_1__Opisthokonta; D_2__Holozoa; D_3__Metazoa (Animalia)	0	0	0	1
D_0__Eukaryota; D_1__Opisthokonta; D_2__Holozoa; D_3__Metazoa (Animalia)	0	0	1	0
D_0__Eukaryota; D_1__Opisthokonta; D_2__Holozoa; D_3__Metazoa (Animalia)	0	1	0	0
D_0__Eukaryota; D_1__Opisthokonta; D_2__Holozoa; D_3__Metazoa (Animalia)	0	0	0	1
D_0__Eukaryota; D_1__Opisthokonta; D_2__Holozoa; D_3__Metazoa (Animalia)	0	1	0	0
D_0__Eukaryota; D_1__Opisthokonta; D_2__Holozoa; D_3__Metazoa (Animalia)	0	1	0	0
D_0__Eukaryota; D_1__Opisthokonta; D_2__Holozoa; D_3__Metazoa (Animalia)	0	0	0	1
D_0__Eukaryota; D_1__Opisthokonta; D_2__Holozoa; D_3__Metazoa (Animalia)	0	0	0	1
D_0__Eukaryota; D_1__Opisthokonta; D_2__Holozoa; D_3__Metazoa (Animalia)	0	0	0	1
D_0__Eukaryota; D_1__Opisthokonta; D_2__Holozoa; D_3__Metazoa (Animalia)	0	0	0	1
D_0__Eukaryota; D_1__Opisthokonta; D_2__Holozoa; D_3__Metazoa (Animalia)	0	0	0	1
D_0__Eukaryota; D_1__Opisthokonta; D_2__Holozoa; D_3__Metazoa (Animalia)	0	0	0	1
D_0__Eukaryota; D_1__Opisthokonta; D_2__Holozoa; D_3__Metazoa (Animalia)	0	0	0	1
D_0__Eukaryota; D_1__Opisthokonta; D_2__Holozoa; D_3__Metazoa (Animalia)	0	0	0	1
D_0__Eukaryota; D_1__Opisthokonta; D_2__Holozoa; D_3__Metazoa (Animalia)	0	0	0	1
D_0__Eukaryota; D_1__Opisthokonta; D_2__Holozoa; D_3__Metazoa (Animalia)	0	0	0	1
D_0__Eukaryota; D_1__Opisthokonta; D_2__Holozoa; D_3__Metazoa (Animalia)	0	0	0	1
D_0__Eukaryota; D_1__Opisthokonta; D_2__Holozoa; D_3__Metazoa (Animalia)	0	0	0	1
D_0__Eukaryota; D_1__Opisthokonta; D_2__Holozoa; D_3__Metazoa (Animalia)	0	0	0	1
D_0__Eukaryota; D_1__Opisthokonta; D_2__Holozoa; D_3__Metazoa (Animalia)	1	0	0	0
D_0__Eukaryota; D_1__Opisthokonta; D_2__Holozoa; D_3__Metazoa (Animalia)	1	0	0	0
D_0__Eukaryota; D_1__Opisthokonta; D_2__Holozoa; D_3__Metazoa (Animalia)	1	0	0	0
D_0__Eukaryota; D_1__Opisthokonta; D_2__Holozoa; D_3__Metazoa (Animalia)	1	0	0	0
D_0__Eukaryota; D_1__Opisthokonta; D_2__Holozoa; D_3__Metazoa (Animalia)	1	0	0	0
D_0__Eukaryota; D_1__Opisthokonta; D_2__Holozoa; D_3__Metazoa (Animalia)	1	0	0	0
D_0__Eukaryota; D_1__Opisthokonta; D_2__Holozoa; D_3__Metazoa (Animalia)	1	0	0	0
D_0__Eukaryota; D_1__Opisthokonta; D_2__Holozoa; D_3__Metazoa (Animalia)	1	0	0	0
D_0__Eukaryota; D_1__Opisthokonta; D_2__Holozoa; D_3__Metazoa (Animalia)	1	0	0	0
D_0__Eukaryota; D_1__Opisthokonta; D_2__Holozoa; D_3__Metazoa (Animalia)	1	0	0	0
D_0__Eukaryota; D_1__Opisthokonta; D_2__Holozoa; D_3__Metazoa (Animalia)	1	0	0	0
D_0__Eukaryota; D_1__Opisthokonta; D_2__Holozoa; D_3__Metazoa (Animalia)	1	0	0	0
D_0__Eukaryota; D_1__Opisthokonta; D_2__Holozoa; D_3__Metazoa (Animalia)	1	0	0	0
D_0__Eukaryota; D_1__Opisthokonta; D_2__Holozoa; D_3__Metazoa (Animalia)	1	0	0	0
D_0__Eukaryota; D_1__Opisthokonta; D_2__Holozoa; D_3__Metazoa (Animalia)	1	0	0	0
D_0__Eukaryota; D_1__Opisthokonta; D_2__Holozoa; D_3__Metazoa (Animalia)	1	0	0	0
D_0__Eukaryota; D_1__Opisthokonta; D_2__Holozoa; D_3__Metazoa (Animalia)	1	0	0	0
D_0__Eukaryota; D_1__Opisthokonta; D_2__Holozoa; D_3__Metazoa (Animalia)	0	1	0	0
D_0__Eukaryota; D_1__Opisthokonta; D_2__Holozoa; D_3__Metazoa (Animalia)	0	1	0	0
D_0__Eukaryota; D_1__Opisthokonta; D_2__Holozoa; D_3__Metazoa (Animalia)	0	1	0	0
D_0__Eukaryota; D_1__Opisthokonta; D_2__Holozoa; D_3__Metazoa (Animalia)	0	1	0	0
D_0__Eukaryota; D_1__Opisthokonta; D_2__Holozoa; D_3__Metazoa (Animalia)	0	1	0	0
D_0__Eukaryota; D_1__Opisthokonta; D_2__Holozoa; D_3__Metazoa (Animalia)	0	1	0	0
D_0__Eukaryota; D_1__Opisthokonta; D_2__Holozoa; D_3__Metazoa (Animalia)	0	1	0	0
D_0__Eukaryota; D_1__Opisthokonta; D_2__Holozoa; D_3__Metazoa (Animalia); D_5__Bilateria; D_6__Annelida; D_7__uncultured metazoan	0	0	0	1
D_0__Eukaryota; D_1__Opisthokonta; D_2__Holozoa; D_3__Metazoa (Animalia); D_5__Demospongiae; D_6__Clionaida; Ambiguous_taxa	1	0	0	0
D_0__Eukaryota; D_1__Opisthokonta; D_2__Holozoa; D_3__Metazoa (Animalia); D_5__Demospongiae; D_6__Dictyoceratida; Ambiguous_taxa	0	0	0	1
D_0__Eukaryota; D_1__Opisthokonta; D_2__Holozoa; D_3__Metazoa (Animalia); D_5__Demospongiae; D_6__Haplosclerida	0	0	0	1
D_0__Eukaryota; D_1__Opisthokonta; D_2__Holozoa; D_3__Metazoa (Animalia); D_5__Demospongiae; D_6__Poecilosclerida; Ambiguous_taxa	1	0	0	0
D_0__Eukaryota; D_1__Opisthokonta; D_2__Holozoa; D_3__Metazoa (Animalia); D_6__Echinodermata; D_7__Holothuroidea; Ambiguous_taxa	0	2	0	0
D_0__Eukaryota; D_1__Opisthokonta; D_2__Holozoa; D_3__Metazoa (Animalia); D_6__Echinodermata; D_7__Holothuroidea; Ambiguous_taxa	0	1	0	0
D_0__Eukaryota; D_1__Opisthokonta; D_2__Holozoa; D_3__Metazoa (Animalia); D_7__Acoelomorpha; D_8__Acoela; D_9__Otocelis sandara	1	9	2	1
D_0__Eukaryota; D_1__Opisthokonta; D_2__Holozoa; D_3__Metazoa (Animalia); D_7__Acoelomorpha; D_8__Acoela; D_9__Otocelis sandara	0	1	0	0
D_0__Eukaryota; D_1__Opisthokonta; D_2__Holozoa; D_3__Metazoa (Animalia); D_7__Anopla; D_8__Heteronemertea; Ambiguous_taxa	0	3	0	0
D_0__Eukaryota; D_1__Opisthokonta; D_2__Holozoa; D_3__Metazoa (Animalia); D_7__Anopla; D_8__Palaeonemertea; D_9__Cephalothrix rufifrons	0	1	0	0
D_0__Eukaryota; D_1__Opisthokonta; D_2__Holozoa; D_3__Metazoa (Animalia); D_7__Chromadorea; D_8__Chromadorida; Ambiguous_taxa	0	12	0	3
D_0__Eukaryota; D_1__Opisthokonta; D_2__Holozoa; D_3__Metazoa (Animalia); D_7__Chromadorea; D_8__Chromadorida; D_9__Chromadorita tentabundum	0	0	0	3
D_0__Eukaryota; D_1__Opisthokonta; D_2__Holozoa; D_3__Metazoa (Animalia); D_7__Chromadorea; D_8__Chromadorida; D_9__Ptycholaimellus sp. 1092	0	4	0	0
D_0__Eukaryota; D_1__Opisthokonta; D_2__Holozoa; D_3__Metazoa (Animalia); D_7__Gastropoda; D_8__Heterobranchia; D_9__Berthella californica	1	1	0	0
D_0__Eukaryota; D_1__Opisthokonta; D_2__Holozoa; D_3__Metazoa (Animalia); D_7__Gastropoda; D_8__Heterobranchia; D_9__Berthella californica	0	2	0	0
D_0__Eukaryota; D_1__Opisthokonta; D_2__Holozoa; D_3__Metazoa (Animalia); D_7__Gastropoda; D_8__Heterobranchia; D_9__Berthella californica	0	2	0	0
D_0__Eukaryota; D_1__Opisthokonta; D_2__Holozoa; D_3__Metazoa (Animalia); D_7__Gastropoda; D_8__Heterobranchia; D_9__Berthella californica	0	0	1	0
D_0__Eukaryota; D_1__Opisthokonta; D_2__Holozoa; D_3__Metazoa (Animalia); D_7__Gastropoda; D_8__Heterobranchia; D_9__Berthella californica	0	0	0	1
D_0__Eukaryota; D_1__Opisthokonta; D_2__Holozoa; D_3__Metazoa (Animalia); D_7__Gastropoda; D_8__Heterobranchia; D_9__Berthella californica	0	0	0	1
D_0__Eukaryota; D_1__Opisthokonta; D_2__Holozoa; D_3__Metazoa (Animalia); D_7__Gastropoda; D_8__Heterobranchia; D_9__Berthella californica	0	0	0	1
D_0__Eukaryota; D_1__Opisthokonta; D_2__Holozoa; D_3__Metazoa (Animalia); D_7__Gastropoda; D_8__Heterobranchia; D_9__Berthella californica	0	0	0	1
D_0__Eukaryota; D_1__Opisthokonta; D_2__Holozoa; D_3__Metazoa (Animalia); D_7__Gastropoda; D_8__Heterobranchia; D_9__Berthella californica	0	0	0	1
D_0__Eukaryota; D_1__Opisthokonta; D_2__Holozoa; D_3__Metazoa (Animalia); D_7__Gastropoda; D_8__Heterobranchia; D_9__Berthella californica	1	0	0	0
D_0__Eukaryota; D_1__Opisthokonta; D_2__Holozoa; D_3__Metazoa (Animalia); D_7__Gastropoda; D_8__Heterobranchia; D_9__Berthella californica	1	0	0	0
D_0__Eukaryota; D_1__Opisthokonta; D_2__Holozoa; D_3__Metazoa (Animalia); D_7__Gastropoda; D_8__Heterobranchia; D_9__Berthella californica	0	1	0	0
D_0__Eukaryota; D_1__Opisthokonta; D_2__Holozoa; D_3__Metazoa (Animalia); D_7__Gastropoda; D_8__Heterobranchia; D_9__Berthella californica	0	1	0	0
D_0__Eukaryota; D_1__Opisthokonta; D_2__Holozoa; D_3__Metazoa (Animalia); D_7__Gastropoda; D_8__Heterobranchia; D_9__Berthella californica	0	1	0	0
D_0__Eukaryota; D_1__Opisthokonta; D_2__Holozoa; D_3__Metazoa (Animalia); D_7__Hydroidolina; D_8__Siphonophorae; D_9__uncultured eukaryote	1	0	0	0
D_0__Eukaryota; D_1__Opisthokonta; D_2__Holozoa; D_3__Metazoa (Animalia); D_7__Rhabditophora; D_8__Polycladida; D_9__Prostheceraeus vittatus	1	0	0	0
D_0__Eukaryota; D_1__Opisthokonta; D_2__Holozoa; D_3__Metazoa (Animalia); D_7__Trachylinae; D_8__Narcomedusae; D_9__uncultured eukaryote	0	0	0	3
D_0__Eukaryota; D_1__Opisthokonta; D_2__Holozoa; D_3__Metazoa (Animalia); D_8__Arachnida	0	1	0	2
D_0__Eukaryota; D_1__Opisthokonta; D_2__Holozoa; D_3__Metazoa (Animalia); D_8__Arachnida; D_9__Opiliones; D_10__Plumatella sp. Bz-34	2	1	0	0
D_0__Eukaryota; D_1__Opisthokonta; D_2__Holozoa; D_3__Metazoa (Animalia); D_8__Arachnida; D_9__Opiliones; D_10__Plumatella sp. Bz-34	1	0	0	2
D_0__Eukaryota; D_1__Opisthokonta; D_2__Holozoa; D_3__Metazoa (Animalia); D_8__Arachnida; D_9__Opiliones; D_10__Plumatella sp. Bz-34	1	0	0	1
D_0__Eukaryota; D_1__Opisthokonta; D_2__Holozoa; D_3__Metazoa (Animalia); D_8__Arachnida; D_9__Opiliones; D_10__Plumatella sp. Bz-34	0	0	0	1
D_0__Eukaryota; D_1__Opisthokonta; D_2__Holozoa; D_3__Metazoa (Animalia); D_8__Arachnida; D_9__Opiliones; D_10__Plumatella sp. Bz-34	0	0	0	1
D_0__Eukaryota; D_1__Opisthokonta; D_2__Holozoa; D_3__Metazoa (Animalia); D_8__Arachnida; D_9__Opiliones; D_10__Plumatella sp. Bz-34	0	0	0	1
D_0__Eukaryota; D_1__Opisthokonta; D_2__Holozoa; D_3__Metazoa (Animalia); D_8__Arachnida; D_9__Opiliones; D_10__Plumatella sp. Bz-34	0	0	0	1
D_0__Eukaryota; D_1__Opisthokonta; D_2__Holozoa; D_3__Metazoa (Animalia); D_8__Arachnida; D_9__Opiliones; D_10__Plumatella sp. Bz-34	0	1	0	0
D_0__Eukaryota; D_1__Opisthokonta; D_2__Holozoa; D_3__Metazoa (Animalia); D_8__Arachnida; D_9__Opiliones; D_10__Plumatella sp. Bz-34	0	0	0	1
D_0__Eukaryota; D_1__Opisthokonta; D_2__Holozoa; D_3__Metazoa (Animalia); D_8__Arachnida; D_9__Opiliones; D_10__Plumatella sp. Bz-34	0	0	0	1
D_0__Eukaryota; D_1__Opisthokonta; D_2__Holozoa; D_3__Metazoa (Animalia); D_8__Arachnida; D_9__Opiliones; D_10__Plumatella sp. Bz-34	0	0	0	1
D_0__Eukaryota; D_1__Opisthokonta; D_2__Holozoa; D_3__Metazoa (Animalia); D_8__Arachnida; D_9__Opiliones; D_10__Plumatella sp. Bz-34	0	0	0	1
D_0__Eukaryota; D_1__Opisthokonta; D_2__Holozoa; D_3__Metazoa (Animalia); D_8__Arachnida; D_9__Opiliones; D_10__Plumatella sp. Bz-34	0	0	0	1
D_0__Eukaryota; D_1__Opisthokonta; D_2__Holozoa; D_3__Metazoa (Animalia); D_8__Arachnida; D_9__Opiliones; D_10__Plumatella sp. Bz-34	1	0	0	0
D_0__Eukaryota; D_1__Opisthokonta; D_2__Holozoa; D_3__Metazoa (Animalia); D_8__Arachnida; D_9__Opiliones; D_10__Plumatella sp. Bz-34	1	0	0	0
D_0__Eukaryota; D_1__Opisthokonta; D_2__Holozoa; D_3__Metazoa (Animalia); D_8__Arachnida; D_9__Opiliones; D_10__Plumatella sp. Bz-34	1	0	0	0
D_0__Eukaryota; D_1__Opisthokonta; D_2__Holozoa; D_3__Metazoa (Animalia); D_8__Arachnida; D_9__Opiliones; D_10__Plumatella sp. Bz-34	1	0	0	0
D_0__Eukaryota; D_1__Opisthokonta; D_2__Holozoa; D_3__Metazoa (Animalia); D_8__Arachnida; D_9__Opiliones; D_10__Plumatella sp. Bz-34	0	1	0	0
D_0__Eukaryota; D_1__Opisthokonta; D_2__Holozoa; D_3__Metazoa (Animalia); D_8__Ascidiacea; D_9__Enterogona; D_10__Ascidiella sp. TG-2008	0	1	0	0
D_0__Eukaryota; D_1__Opisthokonta; D_2__Holozoa; D_3__Metazoa (Animalia); D_8__Ascidiacea; D_9__Stolidobranchia; Ambiguous_taxa	0	1	0	0
D_0__Eukaryota; D_1__Opisthokonta; D_2__Holozoa; D_3__Metazoa (Animalia); D_8__Ascidiacea; D_9__Stolidobranchia; D_10__Botryllus schlosseri	0	7	0	0
D_0__Eukaryota; D_1__Opisthokonta; D_2__Holozoa; D_3__Metazoa (Animalia); D_8__Ascidiacea; D_9__Stolidobranchia; D_10__Botryllus schlosseri	0	2	0	0
D_0__Eukaryota; D_1__Opisthokonta; D_2__Holozoa; D_3__Metazoa (Animalia); D_8__Ascidiacea; D_9__Stolidobranchia; D_10__Botryllus schlosseri	0	1	0	0
D_0__Eukaryota; D_1__Opisthokonta; D_2__Holozoa; D_3__Metazoa (Animalia); D_8__Heteroconchia; D_9__Veneroida	0	2	0	0
D_0__Eukaryota; D_1__Opisthokonta; D_2__Holozoa; D_3__Metazoa (Animalia); D_8__Palpata; D_9__Phyllodocida; D_10__Salvatoria limbata	0	0	0	1
D_0__Eukaryota; D_1__Opisthokonta; D_2__Holozoa; D_3__Metazoa (Animalia); D_8__Palpata; D_9__Sabellida; D_10__Chitinopoma serrula	0	3	0	0
D_0__Eukaryota; D_1__Opisthokonta; D_2__Holozoa; D_3__Metazoa (Animalia); D_8__Palpata; D_9__Sabellida; D_10__Chitinopoma serrula	0	2	0	0
D_0__Eukaryota; D_1__Opisthokonta; D_2__Holozoa; D_3__Metazoa (Animalia); D_8__Palpata; D_9__Sabellida; D_10__Protula sp. VR-2004	0	0	0	4
D_0__Eukaryota; D_1__Opisthokonta; D_2__Holozoa; D_3__Metazoa (Animalia); D_8__Palpata; D_9__Sabellida; D_10__Serpula concharum	0	3	0	0
D_0__Eukaryota; D_1__Opisthokonta; D_2__Holozoa; D_3__Metazoa (Animalia); D_8__Pteriomorphia; D_9__Limoida; D_10__Limaria hians	3	1	0	0
D_0__Eukaryota; D_1__Opisthokonta; D_2__Holozoa; D_3__Metazoa (Animalia); D_8__Pteriomorphia; D_9__Mytiloida; Ambiguous_taxa	1	1	1	0
D_0__Eukaryota; D_1__Opisthokonta; D_2__Holozoa; D_3__Metazoa (Animalia); D_8__Pteriomorphia; D_9__Mytiloida; D_10__Musculus lateralis (lateral mussel)	2	1	0	0
D_0__Eukaryota; D_1__Opisthokonta; D_2__Holozoa; D_3__Metazoa (Animalia); D_8__Pteriomorphia; D_9__Mytiloida; D_10__Musculus lateralis (lateral mussel)	0	1	0	0
D_0__Eukaryota; D_1__Opisthokonta; D_2__Holozoa; D_3__Metazoa (Animalia); D_8__Pteriomorphia; D_9__Pectinoida; D_10__Placuna placenta	1	0	0	0
D_0__Eukaryota; D_1__Opisthokonta; D_2__Holozoa; D_3__Metazoa (Animalia); D_8__Scolecida	2	0	0	0
D_0__Eukaryota; D_1__Opisthokonta; D_2__Holozoa; D_3__Metazoa (Animalia); D_8__Scolecida; D_9__Capitellida; D_10__Barantolla lepte	2	0	0	0
D_0__Eukaryota; D_1__Opisthokonta; D_2__Holozoa; D_3__Metazoa (Animalia); D_8__Scolecida; D_9__Capitellida; D_10__Praxillella affinis pacifica	0	1	0	0
D_0__Eukaryota; D_1__Opisthokonta; D_2__Holozoa; D_3__Metazoa (Animalia); D_8__Scolecida; D_9__Terebellida; D_10__Pectinaria koreni	0	1	0	0
D_0__Eukaryota; D_1__Opisthokonta; D_2__Holozoa; D_3__Metazoa (Animalia); D_8__Scolecida; D_9__Terebellida; D_10__Polycirrus carolinensis	0	0	0	2
D_0__Eukaryota; D_1__Opisthokonta; D_2__Holozoa; D_3__Metazoa (Animalia); D_9__Copepoda; D_10__Calanoida	0	1	0	0
D_0__Eukaryota; D_1__Opisthokonta; D_2__Holozoa; D_3__Metazoa (Animalia); D_9__Copepoda; D_10__Calanoida; D_11__Acartia hudsonica	0	1	0	0
D_0__Eukaryota; D_1__Opisthokonta; D_2__Holozoa; D_3__Metazoa (Animalia); D_9__Copepoda; D_10__Calanoida; D_11__marine metagenome	10	0	0	3
D_0__Eukaryota; D_1__Opisthokonta; D_2__Holozoa; D_3__Metazoa (Animalia); D_9__Copepoda; D_10__Calanoida; D_11__marine metagenome	2	0	0	1
D_0__Eukaryota; D_1__Opisthokonta; D_2__Holozoa; D_3__Metazoa (Animalia); D_9__Copepoda; D_10__Calanoida; D_11__uncultured eukaryote	10	0	0	0
D_0__Eukaryota; D_1__Opisthokonta; D_2__Holozoa; D_3__Metazoa (Animalia); D_9__Copepoda; D_10__Cyclopoida	5	0	0	0
D_0__Eukaryota; D_1__Opisthokonta; D_2__Holozoa; D_3__Metazoa (Animalia); D_9__Copepoda; D_10__Cyclopoida; D_11__Cyclopina gracilis	0	1	0	0
D_0__Eukaryota; D_1__Opisthokonta; D_2__Holozoa; D_3__Metazoa (Animalia); D_9__Copepoda; D_10__Harpacticoida	0	2	0	0
D_0__Eukaryota; D_1__Opisthokonta; D_2__Holozoa; D_3__Metazoa (Animalia); D_9__Copepoda; D_10__Poecilostomatoida; D_11__Pseudanthessius sp. New Caledonia-RJH-2004	1	0	0	0
D_0__Eukaryota; D_1__Opisthokonta; D_2__Nucletmycea; D_3__Fungi	0	0	0	1
D_0__Eukaryota; D_1__Opisthokonta; D_2__Nucletmycea; D_3__Fungi; D_4__Cryptomycota; D_5__uncultured; D_6__uncultured eukaryote	0	0	0	3
D_0__Eukaryota; D_1__Opisthokonta; D_2__Nucletmycea; D_3__Fungi; D_9__Cordycipitaceae; Ambiguous_taxa; Ambiguous_taxa	0	0	0	23
D_0__Eukaryota; D_1__Opisthokonta; D_2__Nucletmycea; D_3__Fungi; D_9__Corticiaceae; D_10__Pulcherricium; D_11__Pulcherricium caeruleum	0	0	0	1
D_0__Eukaryota; D_1__Opisthokonta; D_2__Nucletmycea; D_3__Fungi; D_9__Incertae Sedis; D_10__Symmetrospora; Ambiguous_taxa	0	0	0	1
D_0__Eukaryota; D_1__Opisthokonta; D_2__Nucletmycea; D_3__Fungi; D_9__Leptosphaeriaceae; D_10__Neophaeosphaeria; D_11__uncultured fungus	0	0	0	1
D_0__Eukaryota; D_1__Opisthokonta; D_2__Nucletmycea; D_3__Fungi; D_9__Malasseziaceae; D_10__Malassezia; D_11__uncultured organism	0	0	0	1
D_0__Eukaryota; D_1__Opisthokonta; D_2__Nucletmycea; D_3__Fungi; D_9__Sympoventuriaceae; D_10__Ochroconis; Ambiguous_taxa	0	0	0	3
D_0__Eukaryota; D_1__Opisthokonta; D_2__Nucletmycea; D_3__Fungi; D_9__Taphrinaceae; D_10__Taphrina; D_11__Protomyces lactucaedebilis	1	0	0	0
D_0__Eukaryota; D_1__Opisthokonta; D_2__Nucletmycea; D_3__Fungi; D_9__Trichomeriaceae; D_10__Knufia; Ambiguous_taxa	1	0	0	4
D_0__Eukaryota; D_1__Picozoa; Ambiguous_taxa; Ambiguous_taxa; Ambiguous_taxa; Ambiguous_taxa; Ambiguous_taxa	1	0	0	0
D_0__Eukaryota; D_1__Picozoa; Ambiguous_taxa; Ambiguous_taxa; Ambiguous_taxa; Ambiguous_taxa; Ambiguous_taxa	0	1	0	0
D_0__Eukaryota; D_1__Picozoa; D_2__Picomonadida; D_3__uncultured eukaryote; D_4__uncultured eukaryote; D_5__uncultured eukaryote; D_6__uncultured eukaryote	1	0	0	1
D_0__Eukaryota; D_1__SAR	0	0	0	10
D_0__Eukaryota; D_1__SAR	0	0	0	6
D_0__Eukaryota; D_1__SAR	1	0	2	1
D_0__Eukaryota; D_1__SAR	0	2	0	0
D_0__Eukaryota; D_1__SAR	1	0	0	0
D_0__Eukaryota; D_1__SAR	1	0	0	0
D_0__Eukaryota; D_1__SAR	1	0	0	0
D_0__Eukaryota; D_1__SAR	0	1	0	0
D_0__Eukaryota; D_1__SAR	0	1	0	0
D_0__Eukaryota; D_1__SAR; D_2__Alveolata	531	15	1	30
D_0__Eukaryota; D_1__SAR; D_2__Alveolata	0	0	0	2
D_0__Eukaryota; D_1__SAR; D_2__Alveolata	1	0	0	0
D_0__Eukaryota; D_1__SAR; D_2__Alveolata	0	1	0	0
D_0__Eukaryota; D_1__SAR; D_2__Alveolata	0	1	0	0
D_0__Eukaryota; D_1__SAR; D_2__Alveolata; Ambiguous_taxa; Ambiguous_taxa; Ambiguous_taxa; Ambiguous_taxa	3	0	0	0
D_0__Eukaryota; D_1__SAR; D_2__Alveolata; D_3__Apicomplexa	0	1	0	0
D_0__Eukaryota; D_1__SAR; D_2__Alveolata; D_3__Apicomplexa	0	0	0	1
D_0__Eukaryota; D_1__SAR; D_2__Alveolata; D_3__Apicomplexa	1	0	0	0
D_0__Eukaryota; D_1__SAR; D_2__Alveolata; D_3__Apicomplexa	0	1	0	0
D_0__Eukaryota; D_1__SAR; D_2__Alveolata; D_3__Apicomplexa; D_4__Novel Apicomplexa Class 1; D_5__uncultured alveolate; D_6__uncultured alveolate	0	2	0	0
D_0__Eukaryota; D_1__SAR; D_2__Alveolata; D_3__Apicomplexa; D_4__Novel Apicomplexa Class 2	0	1	0	0
D_0__Eukaryota; D_1__SAR; D_2__Alveolata; D_3__Apicomplexa; D_4__Novel Apicomplexa Class 2	0	1	0	0
D_0__Eukaryota; D_1__SAR; D_2__Alveolata; D_3__Apicomplexa; D_4__uncultured eukaryote; D_5__uncultured eukaryote; D_6__uncultured eukaryote	0	0	0	1
D_0__Eukaryota; D_1__SAR; D_2__Alveolata; D_3__Apicomplexa; D_4__uncultured eukaryote; D_5__uncultured eukaryote; D_6__uncultured eukaryote	0	1	0	0
D_0__Eukaryota; D_1__SAR; D_2__Alveolata; D_3__Apicomplexa; D_4__uncultured eukaryote; D_5__uncultured eukaryote; D_6__uncultured eukaryote	0	1	0	0
D_0__Eukaryota; D_1__SAR; D_2__Alveolata; D_3__Apicomplexa; D_6__Archigregarinorida; D_7__Selenidium; D_8__Selenidium cf. mesnili	0	0	0	2
D_0__Eukaryota; D_1__SAR; D_2__Alveolata; D_3__Apicomplexa; D_6__Archigregarinorida; D_7__Selenidium; D_8__Selenidium serpulae	0	0	0	1
D_0__Eukaryota; D_1__SAR; D_2__Alveolata; D_3__Apicomplexa; D_6__Archigregarinorida; D_7__Selenidium; D_8__Selenidium serpulae	0	0	0	1
D_0__Eukaryota; D_1__SAR; D_2__Alveolata; D_3__Apicomplexa; D_6__Archigregarinorida; D_7__Selenidium; D_8__Selenidium serpulae	0	0	0	1
D_0__Eukaryota; D_1__SAR; D_2__Alveolata; D_3__Apicomplexa; D_6__Eimeriorina	0	1	0	0
D_0__Eukaryota; D_1__SAR; D_2__Alveolata; D_3__Apicomplexa; D_6__Eimeriorina; D_7__Aggregata; D_8__Aggregata octopiana	0	2	0	0
D_0__Eukaryota; D_1__SAR; D_2__Alveolata; D_3__Apicomplexa; D_6__Eugregarinorida; D_7__Lankesteria	0	0	0	3
D_0__Eukaryota; D_1__SAR; D_2__Alveolata; D_3__Apicomplexa; D_6__Eugregarinorida; D_7__Lankesteria	0	0	0	1
D_0__Eukaryota; D_1__SAR; D_2__Alveolata; D_3__Apicomplexa; D_6__Eugregarinorida; D_7__Lankesteria	0	0	0	1
D_0__Eukaryota; D_1__SAR; D_2__Alveolata; D_3__Apicomplexa; D_6__Eugregarinorida; D_7__Lankesteria; D_8__Lankesteria cystodytae	1	0	0	0
D_0__Eukaryota; D_1__SAR; D_2__Alveolata; D_3__Apicomplexa; D_6__Eugregarinorida; D_7__Lankesteria; D_8__Lankesteria hesperidiiformis	1	0	0	0
D_0__Eukaryota; D_1__SAR; D_2__Alveolata; D_3__Apicomplexa; D_6__Eugregarinorida; D_7__Lankesteria; D_8__uncultured eukaryote	0	0	0	1
D_0__Eukaryota; D_1__SAR; D_2__Alveolata; D_3__Apicomplexa; D_6__Eugregarinorida; D_7__Lankesteria; D_8__uncultured eukaryote	0	1	0	0
D_0__Eukaryota; D_1__SAR; D_2__Alveolata; D_3__Apicomplexa; D_6__Eugregarinorida; D_7__Lecudina	0	0	0	1
D_0__Eukaryota; D_1__SAR; D_2__Alveolata; D_3__Ciliophora	0	2	0	0
D_0__Eukaryota; D_1__SAR; D_2__Alveolata; D_3__Ciliophora; D_5__Spirotrichea; D_6__Oligotrichia; D_7__uncultured eukaryote	0	0	0	2
D_0__Eukaryota; D_1__SAR; D_2__Alveolata; D_3__Ciliophora; D_6__Choreotrichia	1	0	0	0
D_0__Eukaryota; D_1__SAR; D_2__Alveolata; D_3__Ciliophora; D_6__Choreotrichia; D_7__Rimostrombidium; D_8__uncultured ciliate	1	0	0	0
D_0__Eukaryota; D_1__SAR; D_2__Alveolata; D_3__Ciliophora; D_6__Choreotrichia; D_7__Rimostrombidium; D_8__uncultured ciliate	0	1	0	0
D_0__Eukaryota; D_1__SAR; D_2__Alveolata; D_3__Ciliophora; D_6__Choreotrichia; D_7__Tintinnidium; Ambiguous_taxa	1	0	0	0
D_0__Eukaryota; D_1__SAR; D_2__Alveolata; D_3__Ciliophora; D_6__Choreotrichia; D_7__uncultured; D_8__Pelagostrobilidium sp. LS781	1	0	0	0
D_0__Eukaryota; D_1__SAR; D_2__Alveolata; D_3__Ciliophora; D_6__Haptoria; D_7__Hemiophrys; D_8__uncultured eukaryote	0	1	0	0
D_0__Eukaryota; D_1__SAR; D_2__Alveolata; D_3__Ciliophora; D_6__Hypotrichia; D_7__Apokeronopsis; D_8__Apokeronopsis crassa	0	2	0	0
D_0__Eukaryota; D_1__SAR; D_2__Alveolata; D_3__Ciliophora; D_6__Hypotrichia; D_7__Holosticha; D_8__uncultured marine eukaryote	0	1	0	0
D_0__Eukaryota; D_1__SAR; D_2__Alveolata; D_3__Ciliophora; D_6__Mesodiniidae; D_7__FV18-2A2; D_8__uncultured marine eukaryote	0	1	0	0
D_0__Eukaryota; D_1__SAR; D_2__Alveolata; D_3__Ciliophora; D_6__Mesodiniidae; D_7__Myrionecta; D_8__uncultured marine eukaryote	0	3	0	0
D_0__Eukaryota; D_1__SAR; D_2__Alveolata; D_3__Ciliophora; D_6__Oligotrichia; Ambiguous_taxa; D_8__uncultured eukaryote	0	1	0	0
D_0__Eukaryota; D_1__SAR; D_2__Alveolata; D_3__Ciliophora; D_6__Oligotrichia; D_7__Parallelostrombidium; Ambiguous_taxa	1	0	0	0
D_0__Eukaryota; D_1__SAR; D_2__Alveolata; D_3__Ciliophora; D_6__Oligotrichia; D_7__Pseudotontonia; D_8__uncultured eukaryote	0	0	0	1
D_0__Eukaryota; D_1__SAR; D_2__Alveolata; D_3__Ciliophora; D_6__Oligotrichia; D_7__Pseudotontonia; D_8__uncultured eukaryote	1	0	0	0
D_0__Eukaryota; D_1__SAR; D_2__Alveolata; D_3__Ciliophora; D_6__Oligotrichia; D_7__Spirotontonia; D_8__uncultured eukaryote	0	0	0	1
D_0__Eukaryota; D_1__SAR; D_2__Alveolata; D_3__Ciliophora; D_6__Oligotrichia; D_7__Strombidium	0	11	0	0
D_0__Eukaryota; D_1__SAR; D_2__Alveolata; D_3__Ciliophora; D_6__Oligotrichia; D_7__Strombidium	3	0	0	0
D_0__Eukaryota; D_1__SAR; D_2__Alveolata; D_3__Ciliophora; D_6__Oligotrichia; D_7__Strombidium	2	0	0	0
D_0__Eukaryota; D_1__SAR; D_2__Alveolata; D_3__Ciliophora; D_6__Oligotrichia; D_7__Strombidium; Ambiguous_taxa	2	0	0	0
D_0__Eukaryota; D_1__SAR; D_2__Alveolata; D_3__Ciliophora; D_6__Oligotrichia; D_7__Strombidium; D_8__uncultured alveolate	0	6	0	0
D_0__Eukaryota; D_1__SAR; D_2__Alveolata; D_3__Ciliophora; D_6__Oligotrichia; D_7__Strombidium; D_8__uncultured alveolate	0	1	0	0
D_0__Eukaryota; D_1__SAR; D_2__Alveolata; D_3__Ciliophora; D_6__Oligotrichia; D_7__Strombidium; D_8__uncultured ciliate	1	0	0	0
D_0__Eukaryota; D_1__SAR; D_2__Alveolata; D_3__Ciliophora; D_6__Oligotrichia; D_7__Strombidium; D_8__uncultured ciliate	1	0	0	0
D_0__Eukaryota; D_1__SAR; D_2__Alveolata; D_3__Ciliophora; D_6__Oligotrichia; D_7__uncultured; D_8__uncultured ciliate	2	0	0	0
D_0__Eukaryota; D_1__SAR; D_2__Alveolata; D_3__Ciliophora; D_7__Cyrtophoria	0	0	0	1
D_0__Eukaryota; D_1__SAR; D_2__Alveolata; D_3__Ciliophora; D_7__Cyrtophoria; D_8__Trochilia; D_9__Trochilia petrani	0	1	0	0
D_0__Eukaryota; D_1__SAR; D_2__Alveolata; D_3__Ciliophora; D_7__Peritrichia; D_8__Pseudovorticella; D_9__uncultured eukaryote	0	1	0	0
D_0__Eukaryota; D_1__SAR; D_2__Alveolata; D_3__Ciliophora; D_7__Scuticociliatia; D_8__Cohnilembus; D_9__uncultured ciliate	0	2	0	0
D_0__Eukaryota; D_1__SAR; D_2__Alveolata; D_3__Ciliophora; D_7__Suctoria	0	2	0	0
D_0__Eukaryota; D_1__SAR; D_2__Alveolata; D_3__Ciliophora; D_7__Suctoria; D_8__Acineta; D_9__uncultured eukaryote	0	2	0	0
D_0__Eukaryota; D_1__SAR; D_2__Alveolata; D_3__Ciliophora; D_7__Suctoria; D_8__Acineta; D_9__uncultured eukaryote	0	1	0	0
D_0__Eukaryota; D_1__SAR; D_2__Alveolata; D_3__Ciliophora; D_7__Suctoria; D_8__Paracineta	0	1	0	0
D_0__Eukaryota; D_1__SAR; D_2__Alveolata; D_3__Ciliophora; D_7__Suctoria; D_8__Paracineta; D_9__Paracineta limbata	0	2	0	0
D_0__Eukaryota; D_1__SAR; D_2__Alveolata; D_3__Ciliophora; D_7__Suctoria; D_8__Paracineta; D_9__uncultured eukaryote	0	1	0	0
D_0__Eukaryota; D_1__SAR; D_2__Alveolata; D_3__Dinoflagellata	10	0	0	0
D_0__Eukaryota; D_1__SAR; D_2__Alveolata; D_3__Dinoflagellata	2	4	0	0
D_0__Eukaryota; D_1__SAR; D_2__Alveolata; D_3__Dinoflagellata	2	1	0	0
D_0__Eukaryota; D_1__SAR; D_2__Alveolata; D_3__Dinoflagellata	2	0	0	0
D_0__Eukaryota; D_1__SAR; D_2__Alveolata; D_3__Dinoflagellata	0	2	0	0
D_0__Eukaryota; D_1__SAR; D_2__Alveolata; D_3__Dinoflagellata	2	0	0	0
D_0__Eukaryota; D_1__SAR; D_2__Alveolata; D_3__Dinoflagellata	2	0	0	0
D_0__Eukaryota; D_1__SAR; D_2__Alveolata; D_3__Dinoflagellata	0	0	0	1
D_0__Eukaryota; D_1__SAR; D_2__Alveolata; D_3__Dinoflagellata	1	0	0	0
D_0__Eukaryota; D_1__SAR; D_2__Alveolata; D_3__Dinoflagellata	1	0	0	0
D_0__Eukaryota; D_1__SAR; D_2__Alveolata; D_3__Dinoflagellata	1	0	0	0
D_0__Eukaryota; D_1__SAR; D_2__Alveolata; D_3__Dinoflagellata; D_4__Dinophyceae; D_5__uncultured; D_6__uncultured marine eukaryote	1	0	0	0
D_0__Eukaryota; D_1__SAR; D_2__Alveolata; D_3__Dinoflagellata; D_4__Incertae Sedis; D_5__Blastodinium; D_6__Blastodinium contortum	0	0	0	1
D_0__Eukaryota; D_1__SAR; D_2__Alveolata; D_3__Dinoflagellata; D_4__Incertae Sedis; D_5__Haplozoon; D_6__uncultured Scrippsiella	1	0	0	2
D_0__Eukaryota; D_1__SAR; D_2__Alveolata; D_3__Dinoflagellata; D_4__Noctilucales; D_5__Kofoidinium; D_6__Kofoidinium cf. pavillardii	2	0	0	0
D_0__Eukaryota; D_1__SAR; D_2__Alveolata; D_3__Dinoflagellata; D_4__Noctilucales; D_5__Noctiluca; D_6__Noctiluca scintillans	1	0	0	0
D_0__Eukaryota; D_1__SAR; D_2__Alveolata; D_3__Dinoflagellata; D_4__Noctilucales; D_5__uncultured eukaryote; D_6__uncultured eukaryote	1	0	0	0
D_0__Eukaryota; D_1__SAR; D_2__Alveolata; D_3__Dinoflagellata; D_4__Noctilucales; D_5__uncultured eukaryote; D_6__uncultured eukaryote	1	0	0	0
D_0__Eukaryota; D_1__SAR; D_2__Alveolata; D_3__Dinoflagellata; D_5__Dinophysiales; Ambiguous_taxa; Ambiguous_taxa	1	0	0	0
D_0__Eukaryota; D_1__SAR; D_2__Alveolata; D_3__Dinoflagellata; D_5__Dinophysiales; D_6__Sinophysis; D_7__uncultured dinoflagellate	2	0	0	0
D_0__Eukaryota; D_1__SAR; D_2__Alveolata; D_3__Dinoflagellata; D_5__Gymnodiniphycidae; D_6__Amphidinium; Ambiguous_taxa	0	2	0	0
D_0__Eukaryota; D_1__SAR; D_2__Alveolata; D_3__Dinoflagellata; D_5__Gymnodiniphycidae; D_6__Amphidinium; D_7__Bysmatrum caponii	0	1	0	0
D_0__Eukaryota; D_1__SAR; D_2__Alveolata; D_3__Dinoflagellata; D_5__Gymnodiniphycidae; D_6__Amphidinium; D_7__uncultured marine eukaryote	0	0	0	1
D_0__Eukaryota; D_1__SAR; D_2__Alveolata; D_3__Dinoflagellata; D_5__Gymnodiniphycidae; D_6__Gyrodinium	0	3	0	0
D_0__Eukaryota; D_1__SAR; D_2__Alveolata; D_3__Dinoflagellata; D_5__Gymnodiniphycidae; D_6__Gyrodinium	0	1	0	0
D_0__Eukaryota; D_1__SAR; D_2__Alveolata; D_3__Dinoflagellata; D_5__Gymnodiniphycidae; D_6__Gyrodinium	1	0	0	0
D_0__Eukaryota; D_1__SAR; D_2__Alveolata; D_3__Dinoflagellata; D_5__Gymnodiniphycidae; D_6__Gyrodinium; Ambiguous_taxa	28	0	0	1
D_0__Eukaryota; D_1__SAR; D_2__Alveolata; D_3__Dinoflagellata; D_5__Gymnodiniphycidae; D_6__Gyrodinium; Ambiguous_taxa	2	0	0	0
D_0__Eukaryota; D_1__SAR; D_2__Alveolata; D_3__Dinoflagellata; D_5__Gymnodiniphycidae; D_6__Gyrodinium; D_7__uncultured Gyrodinium	0	1	0	0
D_0__Eukaryota; D_1__SAR; D_2__Alveolata; D_3__Dinoflagellata; D_5__Gymnodiniphycidae; D_6__Gyrodinium; D_7__uncultured marine dinoflagellate	2	0	0	0
D_0__Eukaryota; D_1__SAR; D_2__Alveolata; D_3__Dinoflagellata; D_5__Gymnodiniphycidae; D_6__Gyrodinium; D_7__uncultured marine eukaryote	7	413	0	1
D_0__Eukaryota; D_1__SAR; D_2__Alveolata; D_3__Dinoflagellata; D_5__Gymnodiniphycidae; D_6__Kareniaceae; D_7__uncultured eukaryote	4	0	0	0
D_0__Eukaryota; D_1__SAR; D_2__Alveolata; D_3__Dinoflagellata; D_5__Gymnodiniphycidae; D_6__Katodinium; D_7__uncultured eukaryote	4	0	0	0
D_0__Eukaryota; D_1__SAR; D_2__Alveolata; D_3__Dinoflagellata; D_5__Gymnodiniphycidae; D_6__uncultured; Ambiguous_taxa	1	0	0	0
D_0__Eukaryota; D_1__SAR; D_2__Alveolata; D_3__Dinoflagellata; D_6__Gonyaulacales	5	0	0	0
D_0__Eukaryota; D_1__SAR; D_2__Alveolata; D_3__Dinoflagellata; D_6__Gonyaulacales	3	0	0	0
D_0__Eukaryota; D_1__SAR; D_2__Alveolata; D_3__Dinoflagellata; D_6__Gonyaulacales	3	0	0	0
D_0__Eukaryota; D_1__SAR; D_2__Alveolata; D_3__Dinoflagellata; D_6__Gonyaulacales	1	0	0	0
D_0__Eukaryota; D_1__SAR; D_2__Alveolata; D_3__Dinoflagellata; D_6__Gonyaulacales; D_7__Alexandrium	6	1	0	0
D_0__Eukaryota; D_1__SAR; D_2__Alveolata; D_3__Dinoflagellata; D_6__Gonyaulacales; D_7__Alexandrium; Ambiguous_taxa	5	0	0	0
D_0__Eukaryota; D_1__SAR; D_2__Alveolata; D_3__Dinoflagellata; D_6__Gonyaulacales; D_7__Alexandrium; Ambiguous_taxa	2	0	0	0
D_0__Eukaryota; D_1__SAR; D_2__Alveolata; D_3__Dinoflagellata; D_6__Gonyaulacales; D_7__Azadinium; Ambiguous_taxa	28	16	0	0
D_0__Eukaryota; D_1__SAR; D_2__Alveolata; D_3__Dinoflagellata; D_6__Gonyaulacales; D_7__Goniodoma; D_8__Goniodoma polyedricum	5	0	0	0
D_0__Eukaryota; D_1__SAR; D_2__Alveolata; D_3__Dinoflagellata; D_6__Gonyaulacales; D_7__Gonyaulax; Ambiguous_taxa	1	0	0	0
D_0__Eukaryota; D_1__SAR; D_2__Alveolata; D_3__Dinoflagellata; D_6__Gonyaulacales; D_7__Gonyaulax; D_8__uncultured dinoflagellate	5	0	0	0
D_0__Eukaryota; D_1__SAR; D_2__Alveolata; D_3__Dinoflagellata; D_6__Gonyaulacales; D_7__Lingulodinium; D_8__Lingulodinium polyedrum	1	0	0	0
D_0__Eukaryota; D_1__SAR; D_2__Alveolata; D_3__Dinoflagellata; D_6__Gonyaulacales; D_7__Neoceratium; Ambiguous_taxa	32	0	0	0
D_0__Eukaryota; D_1__SAR; D_2__Alveolata; D_3__Dinoflagellata; D_6__Gonyaulacales; D_7__Neoceratium; Ambiguous_taxa	0	0	0	1
D_0__Eukaryota; D_1__SAR; D_2__Alveolata; D_3__Dinoflagellata; D_6__Gonyaulacales; D_7__Neoceratium; D_8__uncultured eukaryote	2	0	0	1
D_0__Eukaryota; D_1__SAR; D_2__Alveolata; D_3__Dinoflagellata; D_6__Gonyaulacales; D_7__Neoceratium; D_8__uncultured eukaryote	1	0	0	0
D_0__Eukaryota; D_1__SAR; D_2__Alveolata; D_3__Dinoflagellata; D_6__Gonyaulacales; D_7__Protoceratium; Ambiguous_taxa	1	0	0	0
D_0__Eukaryota; D_1__SAR; D_2__Alveolata; D_3__Dinoflagellata; D_6__Gymnodinium clade	1	3	0	0
D_0__Eukaryota; D_1__SAR; D_2__Alveolata; D_3__Dinoflagellata; D_6__Gymnodinium clade	0	3	0	0
D_0__Eukaryota; D_1__SAR; D_2__Alveolata; D_3__Dinoflagellata; D_6__Gymnodinium clade	1	1	0	0
D_0__Eukaryota; D_1__SAR; D_2__Alveolata; D_3__Dinoflagellata; D_6__Gymnodinium clade	1	0	0	0
D_0__Eukaryota; D_1__SAR; D_2__Alveolata; D_3__Dinoflagellata; D_6__Gymnodinium clade	1	0	0	0
D_0__Eukaryota; D_1__SAR; D_2__Alveolata; D_3__Dinoflagellata; D_6__Gymnodinium clade	1	0	0	0
D_0__Eukaryota; D_1__SAR; D_2__Alveolata; D_3__Dinoflagellata; D_6__Gymnodinium clade; D_7__Chytriodinium; D_8__uncultured dinoflagellate	1	0	0	0
D_0__Eukaryota; D_1__SAR; D_2__Alveolata; D_3__Dinoflagellata; D_6__Gymnodinium clade; D_7__Paragymnodinium; D_8__Paragymnodinium shiwhaense	1	0	0	0
D_0__Eukaryota; D_1__SAR; D_2__Alveolata; D_3__Dinoflagellata; D_6__Gymnodinium clade; D_7__Paragymnodinium; D_8__uncultured eukaryote	4	9	0	0
D_0__Eukaryota; D_1__SAR; D_2__Alveolata; D_3__Dinoflagellata; D_6__Gymnodinium clade; D_7__Paragymnodinium; D_8__uncultured eukaryote	1	0	0	0
D_0__Eukaryota; D_1__SAR; D_2__Alveolata; D_3__Dinoflagellata; D_6__Gymnodinium clade; D_7__Paragymnodinium; D_8__uncultured marine picoplankton	3	0	0	0
D_0__Eukaryota; D_1__SAR; D_2__Alveolata; D_3__Dinoflagellata; D_6__Gymnodinium clade; D_7__Proterythropsis; Ambiguous_taxa	2	0	0	0
D_0__Eukaryota; D_1__SAR; D_2__Alveolata; D_3__Dinoflagellata; D_6__Gymnodinium clade; D_7__Woloszynskia; Ambiguous_taxa	1	0	0	1
D_0__Eukaryota; D_1__SAR; D_2__Alveolata; D_3__Dinoflagellata; D_6__Gymnodinium clade; D_7__Woloszynskia; D_8__Chytriodinium sp. Atlantic	0	0	0	2
D_0__Eukaryota; D_1__SAR; D_2__Alveolata; D_3__Dinoflagellata; D_6__Incertae Sedis; D_7__Cochlodinium; D_8__Cochlodinium fulvescens	2	0	0	0
D_0__Eukaryota; D_1__SAR; D_2__Alveolata; D_3__Dinoflagellata; D_6__Incertae Sedis; D_7__Cochlodinium; D_8__Cochlodinium fulvescens	1	0	0	0
D_0__Eukaryota; D_1__SAR; D_2__Alveolata; D_3__Dinoflagellata; D_6__Kareniaceae; D_7__Karlodinium; Ambiguous_taxa	1	1	0	0
D_0__Eukaryota; D_1__SAR; D_2__Alveolata; D_3__Dinoflagellata; D_6__Kareniaceae; D_7__Karlodinium; Ambiguous_taxa	1	0	0	0
D_0__Eukaryota; D_1__SAR; D_2__Alveolata; D_3__Dinoflagellata; D_6__Peridiniales; D_7__Heterocapsa; Ambiguous_taxa	0	1	0	0
D_0__Eukaryota; D_1__SAR; D_2__Alveolata; D_3__Dinoflagellata; D_6__Peridiniales; D_7__Heterocapsa; D_8__uncultured eukaryote	66	66	0	1
D_0__Eukaryota; D_1__SAR; D_2__Alveolata; D_3__Dinoflagellata; D_6__Peridiniales; D_7__Peridinium; D_8__Peridinium quinquecorne	0	1	0	0
D_0__Eukaryota; D_1__SAR; D_2__Alveolata; D_3__Dinoflagellata; D_6__Peridiniales; D_7__Peridinium; D_8__Peridinium quinquecorne	0	1	0	0
D_0__Eukaryota; D_1__SAR; D_2__Alveolata; D_3__Dinoflagellata; D_6__Peridiniales; D_7__Protoperidinium	1	0	0	0
D_0__Eukaryota; D_1__SAR; D_2__Alveolata; D_3__Dinoflagellata; D_6__Peridiniales; D_7__Protoperidinium; D_8__Protoperidinium monovelum	2	0	0	0
D_0__Eukaryota; D_1__SAR; D_2__Alveolata; D_3__Dinoflagellata; D_6__Peridiniales; D_7__Protoperidinium; D_8__Protoperidinium pellucidum	4	0	0	0
D_0__Eukaryota; D_1__SAR; D_2__Alveolata; D_3__Dinoflagellata; D_6__Peridiniales; D_7__Protoperidinium; D_8__Protoperidinium punctulatum	1	0	0	0
D_0__Eukaryota; D_1__SAR; D_2__Alveolata; D_3__Dinoflagellata; D_6__Peridiniales; D_7__Protoperidinium; D_8__uncultured marine alveolate	5	0	0	0
D_0__Eukaryota; D_1__SAR; D_2__Alveolata; D_3__Dinoflagellata; D_6__Suessiaceae	0	5	0	0
D_0__Eukaryota; D_1__SAR; D_2__Alveolata; D_3__Dinoflagellata; D_6__Suessiaceae	0	2	0	0
D_0__Eukaryota; D_1__SAR; D_2__Alveolata; D_3__Dinoflagellata; D_6__Suessiaceae; Ambiguous_taxa; Ambiguous_taxa	130	13	0	2
D_0__Eukaryota; D_1__SAR; D_2__Alveolata; D_3__Dinoflagellata; D_6__Suessiaceae; Ambiguous_taxa; Ambiguous_taxa	1	0	0	0
D_0__Eukaryota; D_1__SAR; D_2__Alveolata; D_3__Dinoflagellata; D_6__Suessiaceae; D_7__Biecheleria; D_8__uncultured alveolate	2	0	0	1
D_0__Eukaryota; D_1__SAR; D_2__Alveolata; D_3__Dinoflagellata; D_6__Suessiaceae; D_7__Pelagodinium; D_8__uncultured marine dinoflagellate	1	0	0	0
D_0__Eukaryota; D_1__SAR; D_2__Alveolata; D_3__Dinoflagellata; D_6__Suessiaceae; D_7__Protodinium; Ambiguous_taxa	1	0	0	0
D_0__Eukaryota; D_1__SAR; D_2__Alveolata; D_3__Dinoflagellata; D_6__Suessiaceae; D_7__Symbiodinium	0	5	0	0
D_0__Eukaryota; D_1__SAR; D_2__Alveolata; D_3__Dinoflagellata; D_6__Suessiaceae; D_7__Symbiodinium	0	0	0	1
D_0__Eukaryota; D_1__SAR; D_2__Alveolata; D_3__Dinoflagellata; D_6__Suessiaceae; D_7__Symbiodinium; Ambiguous_taxa	0	2	0	0
D_0__Eukaryota; D_1__SAR; D_2__Alveolata; D_3__Dinoflagellata; D_6__Suessiaceae; D_7__Symbiodinium; D_8__Symbiodinium microadriaticum	0	1	0	0
D_0__Eukaryota; D_1__SAR; D_2__Alveolata; D_3__Dinoflagellata; D_6__Thoracosphaeraceae	1	0	0	0
D_0__Eukaryota; D_1__SAR; D_2__Alveolata; D_3__Dinoflagellata; D_6__Thoracosphaeraceae; D_7__Scrippsiella; Ambiguous_taxa	1	1	0	0
D_0__Eukaryota; D_1__SAR; D_2__Alveolata; D_3__Protalveolata	0	1	0	0
D_0__Eukaryota; D_1__SAR; D_2__Alveolata; D_3__Protalveolata; D_4__Colpodellida	0	1	0	0
D_0__Eukaryota; D_1__SAR; D_2__Alveolata; D_3__Protalveolata; D_4__Syndiniales	2	0	0	2
D_0__Eukaryota; D_1__SAR; D_2__Alveolata; D_3__Protalveolata; D_4__Syndiniales	2	0	0	1
D_0__Eukaryota; D_1__SAR; D_2__Alveolata; D_3__Protalveolata; D_4__Syndiniales	0	0	0	2
D_0__Eukaryota; D_1__SAR; D_2__Alveolata; D_3__Protalveolata; D_4__Syndiniales	1	0	0	0
D_0__Eukaryota; D_1__SAR; D_2__Alveolata; D_3__Protalveolata; D_4__Syndiniales	0	1	0	0
D_0__Eukaryota; D_1__SAR; D_2__Alveolata; D_3__Protalveolata; D_4__Syndiniales; D_5__Amoebophrya	0	4	0	0
D_0__Eukaryota; D_1__SAR; D_2__Alveolata; D_3__Protalveolata; D_4__Syndiniales; D_5__Amoebophrya	0	1	0	3
D_0__Eukaryota; D_1__SAR; D_2__Alveolata; D_3__Protalveolata; D_4__Syndiniales; D_5__Amoebophrya	3	0	0	0
D_0__Eukaryota; D_1__SAR; D_2__Alveolata; D_3__Protalveolata; D_4__Syndiniales; D_5__Amoebophrya	1	0	0	1
D_0__Eukaryota; D_1__SAR; D_2__Alveolata; D_3__Protalveolata; D_4__Syndiniales; D_5__Amoebophrya	2	0	0	0
D_0__Eukaryota; D_1__SAR; D_2__Alveolata; D_3__Protalveolata; D_4__Syndiniales; D_5__Amoebophrya	0	2	0	0
D_0__Eukaryota; D_1__SAR; D_2__Alveolata; D_3__Protalveolata; D_4__Syndiniales; D_5__Amoebophrya	0	0	0	1
D_0__Eukaryota; D_1__SAR; D_2__Alveolata; D_3__Protalveolata; D_4__Syndiniales; D_5__Amoebophrya	0	0	0	1
D_0__Eukaryota; D_1__SAR; D_2__Alveolata; D_3__Protalveolata; D_4__Syndiniales; D_5__Amoebophrya	1	0	0	0
D_0__Eukaryota; D_1__SAR; D_2__Alveolata; D_3__Protalveolata; D_4__Syndiniales; D_5__Amoebophrya	0	1	0	0
D_0__Eukaryota; D_1__SAR; D_2__Alveolata; D_3__Protalveolata; D_4__Syndiniales; D_5__Amoebophrya	0	1	0	0
D_0__Eukaryota; D_1__SAR; D_2__Alveolata; D_3__Protalveolata; D_4__Syndiniales; D_5__Amoebophrya; Ambiguous_taxa	0	12	0	0
D_0__Eukaryota; D_1__SAR; D_2__Alveolata; D_3__Protalveolata; D_4__Syndiniales; D_5__Amoebophrya; Ambiguous_taxa	0	0	1	0
D_0__Eukaryota; D_1__SAR; D_2__Alveolata; D_3__Protalveolata; D_4__Syndiniales; D_5__Amoebophrya; Ambiguous_taxa	0	0	0	1
D_0__Eukaryota; D_1__SAR; D_2__Alveolata; D_3__Protalveolata; D_4__Syndiniales; D_5__Amoebophrya; Ambiguous_taxa	1	0	0	0
D_0__Eukaryota; D_1__SAR; D_2__Alveolata; D_3__Protalveolata; D_4__Syndiniales; D_5__Amoebophrya; D_6__Amoebophrya sp. ex Alexandrium affine	0	1	0	0
D_0__Eukaryota; D_1__SAR; D_2__Alveolata; D_3__Protalveolata; D_4__Syndiniales; D_5__Amoebophrya; D_6__eukaryote clone OLI11115	1	0	0	0
D_0__Eukaryota; D_1__SAR; D_2__Alveolata; D_3__Protalveolata; D_4__Syndiniales; D_5__Amoebophrya; D_6__uncultured alveolate	0	1	0	1
D_0__Eukaryota; D_1__SAR; D_2__Alveolata; D_3__Protalveolata; D_4__Syndiniales; D_5__Amoebophrya; D_6__uncultured eukaryote	0	0	0	1
D_0__Eukaryota; D_1__SAR; D_2__Alveolata; D_3__Protalveolata; D_4__Syndiniales; D_5__Amoebophrya; D_6__uncultured eukaryote	1	0	0	0
D_0__Eukaryota; D_1__SAR; D_2__Alveolata; D_3__Protalveolata; D_4__Syndiniales; D_5__Amoebophrya; D_6__uncultured marine alveolate	0	1	0	0
D_0__Eukaryota; D_1__SAR; D_2__Alveolata; D_3__Protalveolata; D_4__Syndiniales; D_5__Amoebophrya; D_6__uncultured marine alveolate	0	1	0	0
D_0__Eukaryota; D_1__SAR; D_2__Alveolata; D_3__Protalveolata; D_4__Syndiniales; D_5__Amoebophrya; D_6__uncultured marine picoplankton	0	1	0	0
D_0__Eukaryota; D_1__SAR; D_2__Alveolata; D_3__Protalveolata; D_4__Syndiniales; D_5__Duboscquella; D_6__uncultured Duboscquella	0	1	0	0
D_0__Eukaryota; D_1__SAR; D_2__Alveolata; D_3__Protalveolata; D_4__Syndiniales; D_5__Duboscquella; D_6__uncultured eukaryote	8	0	0	0
D_0__Eukaryota; D_1__SAR; D_2__Alveolata; D_3__Protalveolata; D_4__Syndiniales; D_5__Duboscquella; D_6__uncultured marine eukaryote	0	0	0	1
D_0__Eukaryota; D_1__SAR; D_2__Alveolata; D_3__Protalveolata; D_4__Syndiniales; D_5__Duboscquella; D_6__uncultured marine eukaryote	0	0	0	1
D_0__Eukaryota; D_1__SAR; D_2__Alveolata; D_3__Protalveolata; D_4__Syndiniales; D_5__Duboscquella; D_6__uncultured marine eukaryote	0	0	0	1
D_0__Eukaryota; D_1__SAR; D_2__Alveolata; D_3__Protalveolata; D_4__Syndiniales; D_5__Syndiniales Group I	0	46	0	0
D_0__Eukaryota; D_1__SAR; D_2__Alveolata; D_3__Protalveolata; D_4__Syndiniales; D_5__Syndiniales Group I	2	3	0	6
D_0__Eukaryota; D_1__SAR; D_2__Alveolata; D_3__Protalveolata; D_4__Syndiniales; D_5__Syndiniales Group I	0	0	0	1
D_0__Eukaryota; D_1__SAR; D_2__Alveolata; D_3__Protalveolata; D_4__Syndiniales; D_5__Syndiniales Group I	0	0	0	1
D_0__Eukaryota; D_1__SAR; D_2__Alveolata; D_3__Protalveolata; D_4__Syndiniales; D_5__Syndiniales Group I	0	0	0	1
D_0__Eukaryota; D_1__SAR; D_2__Alveolata; D_3__Protalveolata; D_4__Syndiniales; D_5__Syndiniales Group I; D_6__eukaryote clone OLI11011	7	0	0	14
D_0__Eukaryota; D_1__SAR; D_2__Alveolata; D_3__Protalveolata; D_4__Syndiniales; D_5__Syndiniales Group I; D_6__eukaryote clone OLI11011	0	0	0	1
D_0__Eukaryota; D_1__SAR; D_2__Alveolata; D_3__Protalveolata; D_4__Syndiniales; D_5__Syndiniales Group I; D_6__Karlodinium veneficum	2	0	0	5
D_0__Eukaryota; D_1__SAR; D_2__Alveolata; D_3__Protalveolata; D_4__Syndiniales; D_5__Syndiniales Group I; D_6__uncultured alveolate	0	0	0	1
D_0__Eukaryota; D_1__SAR; D_2__Alveolata; D_3__Protalveolata; D_4__Syndiniales; D_5__Syndiniales Group I; D_6__uncultured dinoflagellate	6	1	0	0
D_0__Eukaryota; D_1__SAR; D_2__Alveolata; D_3__Protalveolata; D_4__Syndiniales; D_5__Syndiniales Group I; D_6__uncultured dinoflagellate	4	0	0	0
D_0__Eukaryota; D_1__SAR; D_2__Alveolata; D_3__Protalveolata; D_4__Syndiniales; D_5__Syndiniales Group I; D_6__uncultured dinoflagellate	1	0	0	0
D_0__Eukaryota; D_1__SAR; D_2__Alveolata; D_3__Protalveolata; D_4__Syndiniales; D_5__Syndiniales Group I; D_6__uncultured eukaryote	0	0	0	1
D_0__Eukaryota; D_1__SAR; D_2__Alveolata; D_3__Protalveolata; D_4__Syndiniales; D_5__Syndiniales Group I; D_6__uncultured eukaryote	0	0	0	1
D_0__Eukaryota; D_1__SAR; D_2__Alveolata; D_3__Protalveolata; D_4__Syndiniales; D_5__Syndiniales Group I; D_6__uncultured eukaryote	0	0	0	1
D_0__Eukaryota; D_1__SAR; D_2__Alveolata; D_3__Protalveolata; D_4__Syndiniales; D_5__Syndiniales Group I; D_6__Uncultured marine alveolate Group II DH145-EKD20	1	0	0	1
D_0__Eukaryota; D_1__SAR; D_2__Alveolata; D_3__Protalveolata; D_4__Syndiniales; D_5__Syndiniales Group I; D_6__uncultured marine eukaryote	1	48	0	0
D_0__Eukaryota; D_1__SAR; D_2__Alveolata; D_3__Protalveolata; D_4__Syndiniales; D_5__Syndiniales Group I; D_6__uncultured marine eukaryote	0	2	0	0
D_0__Eukaryota; D_1__SAR; D_2__Alveolata; D_3__Protalveolata; D_4__Syndiniales; D_5__Syndiniales Group I; D_6__uncultured marine eukaryote	0	2	0	0
D_0__Eukaryota; D_1__SAR; D_2__Alveolata; D_3__Protalveolata; D_4__Syndiniales; D_5__Syndiniales Group I; D_6__uncultured marine eukaryote	0	1	0	0
D_0__Eukaryota; D_1__SAR; D_2__Alveolata; D_3__Protalveolata; D_4__Syndiniales; D_5__Syndiniales Group I; D_6__uncultured syndiniales	21	1	0	17
D_0__Eukaryota; D_1__SAR; D_2__Alveolata; D_3__Protalveolata; D_4__Syndiniales; D_5__Syndiniales Group I; D_6__uncultured syndiniales	2	0	0	1
D_0__Eukaryota; D_1__SAR; D_2__Alveolata; D_3__Protalveolata; D_4__Syndiniales; D_5__Syndiniales Group II	0	0	0	4
D_0__Eukaryota; D_1__SAR; D_2__Alveolata; D_3__Protalveolata; D_4__Syndiniales; D_5__Syndiniales Group II	1	0	0	1
D_0__Eukaryota; D_1__SAR; D_2__Alveolata; D_3__Protalveolata; D_4__Syndiniales; D_5__Syndiniales Group II	0	0	0	1
D_0__Eukaryota; D_1__SAR; D_2__Alveolata; D_3__Protalveolata; D_4__Syndiniales; D_5__Syndiniales Group II	0	0	0	1
D_0__Eukaryota; D_1__SAR; D_2__Alveolata; D_3__Protalveolata; D_4__Syndiniales; D_5__Syndiniales Group II; D_6__marine metagenome	3	1	0	0
D_0__Eukaryota; D_1__SAR; D_2__Alveolata; D_3__Protalveolata; D_4__Syndiniales; D_5__Syndiniales Group II; D_6__uncultured alveolate	0	0	0	1
D_0__Eukaryota; D_1__SAR; D_2__Alveolata; D_3__Protalveolata; D_4__Syndiniales; D_5__Syndiniales Group II; D_6__uncultured alveolate	1	0	0	0
D_0__Eukaryota; D_1__SAR; D_2__Alveolata; D_3__Protalveolata; D_4__Syndiniales; D_5__Syndiniales Group II; D_6__uncultured Amoebophrya	0	0	0	21
D_0__Eukaryota; D_1__SAR; D_2__Alveolata; D_3__Protalveolata; D_4__Syndiniales; D_5__Syndiniales Group II; D_6__uncultured eukaryote	0	0	0	1
D_0__Eukaryota; D_1__SAR; D_2__Alveolata; D_3__Protalveolata; D_4__Syndiniales; D_5__Syndiniales Group II; D_6__uncultured eukaryote	0	0	0	1
D_0__Eukaryota; D_1__SAR; D_2__Alveolata; D_3__Protalveolata; D_4__Syndiniales; D_5__Syndiniales Group II; D_6__uncultured eukaryote	0	0	0	1
D_0__Eukaryota; D_1__SAR; D_2__Alveolata; D_3__Protalveolata; D_4__Syndiniales; D_5__Syndiniales Group II; D_6__uncultured eukaryote	0	0	0	1
D_0__Eukaryota; D_1__SAR; D_2__Alveolata; D_3__Protalveolata; D_4__Syndiniales; D_5__Syndiniales Group II; D_6__uncultured eukaryote	1	0	0	0
D_0__Eukaryota; D_1__SAR; D_2__Alveolata; D_3__Protalveolata; D_4__Syndiniales; D_5__Syndiniales Group II; D_6__uncultured marine alveolate	0	0	0	4
D_0__Eukaryota; D_1__SAR; D_2__Alveolata; D_3__Protalveolata; D_4__Syndiniales; D_5__Syndiniales Group II; D_6__uncultured marine eukaryote	1	0	0	0
D_0__Eukaryota; D_1__SAR; D_2__Alveolata; D_3__Protalveolata; D_4__Syndiniales; D_5__Syndiniales Group II; D_6__uncultured marine Syndiniales	0	0	0	1
D_0__Eukaryota; D_1__SAR; D_2__Alveolata; D_3__Protalveolata; D_4__Syndiniales; D_5__Syndiniales Group II; D_6__uncultured syndiniales	0	0	0	6
D_0__Eukaryota; D_1__SAR; D_2__Alveolata; D_3__Protalveolata; D_4__Syndiniales; D_5__Syndiniales Group II; D_6__uncultured syndiniales	0	0	0	3
D_0__Eukaryota; D_1__SAR; D_2__Alveolata; D_3__Protalveolata; D_4__Syndiniales; D_5__Syndiniales Group II; D_6__uncultured syndiniales	1	0	1	0
D_0__Eukaryota; D_1__SAR; D_2__Alveolata; D_3__Protalveolata; D_4__Syndiniales; D_5__Syndiniales Group III	0	0	0	2
D_0__Eukaryota; D_1__SAR; D_2__Alveolata; D_3__Protalveolata; D_4__Syndiniales; D_5__uncultured dinoflagellate; D_6__uncultured dinoflagellate	0	0	0	1
D_0__Eukaryota; D_1__SAR; D_2__Alveolata; D_3__Protalveolata; D_4__Syndiniales; D_5__uncultured marine alveolate; D_6__uncultured marine alveolate	0	0	0	2
D_0__Eukaryota; D_1__SAR; D_2__Alveolata; D_3__Protalveolata; D_4__Syndiniales; D_5__uncultured syndiniales; D_6__uncultured syndiniales	0	0	0	1
D_0__Eukaryota; D_1__SAR; D_2__Alveolata; D_3__Protalveolata; D_4__Syndiniales; D_5__uncultured; Ambiguous_taxa	0	0	0	1
D_0__Eukaryota; D_1__SAR; D_2__Rhizaria	0	2	0	0
D_0__Eukaryota; D_1__SAR; D_2__Rhizaria; D_3__Cercozoa	2	0	0	0
D_0__Eukaryota; D_1__SAR; D_2__Rhizaria; D_3__Cercozoa	0	0	0	1
D_0__Eukaryota; D_1__SAR; D_2__Rhizaria; D_3__Cercozoa	1	0	0	0
D_0__Eukaryota; D_1__SAR; D_2__Rhizaria; D_3__Cercozoa; D_4__Chlorarachniophyta; D_5__Lotharella; D_6__Amorphochlora amoebiformis	0	0	0	1
D_0__Eukaryota; D_1__SAR; D_2__Rhizaria; D_3__Cercozoa; D_4__Chlorarachniophyta; D_5__Minorisa; Ambiguous_taxa	7	0	0	3
D_0__Eukaryota; D_1__SAR; D_2__Rhizaria; D_3__Cercozoa; D_4__Chlorarachniophyta; D_5__Minorisa; Ambiguous_taxa	0	1	0	0
D_0__Eukaryota; D_1__SAR; D_2__Rhizaria; D_3__Cercozoa; D_4__Glissomonadida; D_5__Heteromita; D_6__Uncultured Cercozoa	3	0	0	0
D_0__Eukaryota; D_1__SAR; D_2__Rhizaria; D_3__Cercozoa; D_4__Gromia; D_5__Gromia oviformis; D_6__Gromia oviformis	1	0	0	0
D_0__Eukaryota; D_1__SAR; D_2__Rhizaria; D_3__Cercozoa; D_4__Gromia; D_5__Gromia oviformis; D_6__Gromia oviformis	1	0	0	0
D_0__Eukaryota; D_1__SAR; D_2__Rhizaria; D_3__Cercozoa; D_4__Novel Clade 2; D_5__uncultured eukaryote; D_6__uncultured eukaryote	1	0	0	0
D_0__Eukaryota; D_1__SAR; D_2__Rhizaria; D_3__Cercozoa; D_4__Novel Clade 2; D_5__uncultured Rhizaria; D_6__uncultured Rhizaria	0	0	0	3
D_0__Eukaryota; D_1__SAR; D_2__Rhizaria; D_3__Cercozoa; D_4__Novel Clade Gran-1; D_5__Uncultured Cercozoa; D_6__Uncultured Cercozoa	0	0	0	1
D_0__Eukaryota; D_1__SAR; D_2__Rhizaria; D_3__Cercozoa; D_4__Novel Clade Gran-1; D_5__Uncultured Cercozoa; D_6__Uncultured Cercozoa	0	1	0	0
D_0__Eukaryota; D_1__SAR; D_2__Rhizaria; D_3__Cercozoa; D_4__Phytomyxea; D_5__Novel Clade 9; D_6__Uncultured Cercozoa	0	2	0	0
D_0__Eukaryota; D_1__SAR; D_2__Rhizaria; D_3__Cercozoa; D_4__Phytomyxea; D_5__uncultured eukaryote; D_6__uncultured eukaryote	0	1	0	0
D_0__Eukaryota; D_1__SAR; D_2__Rhizaria; D_3__Cercozoa; D_4__Thecofilosea	3	0	0	0
D_0__Eukaryota; D_1__SAR; D_2__Rhizaria; D_3__Cercozoa; D_4__Thecofilosea; D_5__uncultured; D_6__Uncultured Cercozoa	0	0	0	1
D_0__Eukaryota; D_1__SAR; D_2__Rhizaria; D_3__Cercozoa; D_4__Thecofilosea; D_5__uncultured; D_6__uncultured eukaryote	1	0	0	0
D_0__Eukaryota; D_1__SAR; D_2__Rhizaria; D_3__Cercozoa; D_4__uncultured	1	0	0	0
D_0__Eukaryota; D_1__SAR; D_2__Rhizaria; D_3__Cercozoa; D_4__uncultured; D_5__uncultured Rhizaria; D_6__uncultured Rhizaria	1	0	0	0
D_0__Eukaryota; D_1__SAR; D_2__Rhizaria; D_3__Cercozoa; D_4__Vampyrellidae	0	1	0	0
D_0__Eukaryota; D_1__SAR; D_2__Rhizaria; D_3__Cercozoa; D_4__Vampyrellidae; D_5__uncultured; D_6__uncultured freshwater eukaryote	0	0	0	1
D_0__Eukaryota; D_1__SAR; D_2__Rhizaria; D_3__Cercozoa; D_4__Vampyrellidae; D_5__uncultured; D_6__uncultured Vampyrellida	0	1	0	0
D_0__Eukaryota; D_1__SAR; D_2__Rhizaria; D_3__Cercozoa; D_5__Cryomonadida; D_6__Ventrifissuridae; Ambiguous_taxa	0	0	0	1
D_0__Eukaryota; D_1__SAR; D_2__Rhizaria; D_3__Cercozoa; D_5__Ebriacea; D_6__Ebria	0	0	0	1
D_0__Eukaryota; D_1__SAR; D_2__Rhizaria; D_3__Cercozoa; D_5__Haplosporida; D_6__Bonamia; D_7__Bonamia ostreae	0	0	0	1
D_0__Eukaryota; D_1__SAR; D_2__Rhizaria; D_3__Cercozoa; D_5__Marimonadida; D_6__NAMAKO-15; D_7__uncultured marine eukaryote	0	0	0	1
D_0__Eukaryota; D_1__SAR; D_2__Rhizaria; D_3__Cercozoa; D_6__Protaspidae; D_7__Cryothecomonas; Ambiguous_taxa	3	0	0	0
D_0__Eukaryota; D_1__SAR; D_2__Rhizaria; D_3__Cercozoa; D_6__Protaspidae; D_7__Cryothecomonas; D_8__uncultured Cryothecomonas	2	1	0	0
D_0__Eukaryota; D_1__SAR; D_2__Rhizaria; D_3__Cercozoa; D_6__Protaspidae; D_7__Cryothecomonas; D_8__uncultured Cryothecomonas	1	0	0	0
D_0__Eukaryota; D_1__SAR; D_2__Rhizaria; D_3__Cercozoa; D_6__Protaspidae; D_7__Protaspis	1	9	0	5
D_0__Eukaryota; D_1__SAR; D_2__Rhizaria; D_3__Cercozoa; D_6__Protaspidae; D_7__Protaspis	2	0	0	0
D_0__Eukaryota; D_1__SAR; D_2__Rhizaria; D_3__Cercozoa; D_6__Protaspidae; D_7__Protaspis; D_8__Uncultured Cercozoa	8	0	0	0
D_0__Eukaryota; D_1__SAR; D_2__Rhizaria; D_3__Cercozoa; D_6__Protaspidae; D_7__Protaspis; D_8__Uncultured Cercozoa	2	0	0	1
D_0__Eukaryota; D_1__SAR; D_2__Rhizaria; D_3__Cercozoa; D_6__Protaspidae; D_7__Protaspis; D_8__uncultured eukaryote	0	16	0	0
D_0__Eukaryota; D_1__SAR; D_2__Rhizaria; D_3__Cercozoa; D_6__Protaspidae; D_7__Protaspis; D_8__uncultured Rhizaria	10	0	1	0
D_0__Eukaryota; D_1__SAR; D_2__Rhizaria; D_3__Cercozoa; D_6__Protaspidae; D_7__Protaspis; D_8__uncultured Rhizaria	2	0	0	0
D_0__Eukaryota; D_1__SAR; D_2__Rhizaria; D_3__Cercozoa; D_6__Protaspidae; D_7__Protaspis; D_8__uncultured Rhizaria	1	1	0	0
D_0__Eukaryota; D_1__SAR; D_2__Rhizaria; D_3__Cercozoa; D_7__Peregriniidae; D_8__D2P04A09	0	2	0	0
D_0__Eukaryota; D_1__SAR; D_2__Rhizaria; D_3__Cercozoa; D_7__Thaumatomonadidae; D_8__Thaumatomastix; D_9__uncultured Thaumatomastix	0	0	0	1
D_0__Eukaryota; D_1__SAR; D_2__Rhizaria; D_3__Retaria	0	0	0	4
D_0__Eukaryota; D_1__SAR; D_2__Rhizaria; D_3__Retaria	1	0	0	0
D_0__Eukaryota; D_1__SAR; D_2__Rhizaria; D_3__Retaria; D_4__Acantharia; D_5__Acantharea Group II; D_6__Uncultured marine acantharean DH147-EKD17	0	0	2	0
D_0__Eukaryota; D_1__SAR; D_2__Rhizaria; D_3__Retaria; D_4__Acantharia; D_5__Arthracanthida; Ambiguous_taxa	4	0	0	0
D_0__Eukaryota; D_1__SAR; D_2__Rhizaria; D_3__Retaria; D_4__RAD A; D_5__Porites astreoides; D_6__Porites astreoides	0	0	0	2
D_0__Eukaryota; D_1__SAR; D_2__Rhizaria; D_3__Retaria; D_5__Collodaria; D_6__Collozoum; D_7__Collozoum inerme	1	0	0	0
D_0__Eukaryota; D_1__SAR; D_2__Stramenopiles	1	1	0	0
D_0__Eukaryota; D_1__SAR; D_2__Stramenopiles	0	0	0	1
D_0__Eukaryota; D_1__SAR; D_2__Stramenopiles	0	0	0	1
D_0__Eukaryota; D_1__SAR; D_2__Stramenopiles	1	0	0	0
D_0__Eukaryota; D_1__SAR; D_2__Stramenopiles	1	0	0	0
D_0__Eukaryota; D_1__SAR; D_2__Stramenopiles; D_3__Incertae Sedis; D_4__Pirsonia	0	0	0	3
D_0__Eukaryota; D_1__SAR; D_2__Stramenopiles; D_3__Labyrinthulomycetes; D_4__Incertae Sedis; D_5__Stellarchytrium; Ambiguous_taxa	0	1	0	0
D_0__Eukaryota; D_1__SAR; D_2__Stramenopiles; D_3__Labyrinthulomycetes; D_4__Labyrinthulaceae; D_5__Labyrinthula	0	3	0	0
D_0__Eukaryota; D_1__SAR; D_2__Stramenopiles; D_3__Labyrinthulomycetes; D_4__Labyrinthulaceae; D_5__Labyrinthula; D_6__uncultured eukaryote	0	2	0	0
D_0__Eukaryota; D_1__SAR; D_2__Stramenopiles; D_3__Labyrinthulomycetes; D_4__Thraustochytriaceae	3	0	0	0
D_0__Eukaryota; D_1__SAR; D_2__Stramenopiles; D_3__Labyrinthulomycetes; D_4__Thraustochytriaceae	0	0	0	1
D_0__Eukaryota; D_1__SAR; D_2__Stramenopiles; D_3__Labyrinthulomycetes; D_4__Thraustochytriaceae; D_5__Aplanochytrium	1	0	0	0
D_0__Eukaryota; D_1__SAR; D_2__Stramenopiles; D_3__Labyrinthulomycetes; D_4__Thraustochytriaceae; D_5__Aplanochytrium; Ambiguous_taxa	2	4	4	0
D_0__Eukaryota; D_1__SAR; D_2__Stramenopiles; D_3__Labyrinthulomycetes; D_4__Thraustochytriaceae; D_5__Aplanochytrium; Ambiguous_taxa	0	3	0	0
D_0__Eukaryota; D_1__SAR; D_2__Stramenopiles; D_3__Labyrinthulomycetes; D_4__Thraustochytriaceae; D_5__Aplanochytrium; Ambiguous_taxa	0	0	0	1
D_0__Eukaryota; D_1__SAR; D_2__Stramenopiles; D_3__Labyrinthulomycetes; D_4__Thraustochytriaceae; D_5__Aplanochytrium; Ambiguous_taxa	0	0	0	1
D_0__Eukaryota; D_1__SAR; D_2__Stramenopiles; D_3__Labyrinthulomycetes; D_4__Thraustochytriaceae; D_5__Aplanochytrium; D_6__Aplanochytrium blankum	0	1	0	0
D_0__Eukaryota; D_1__SAR; D_2__Stramenopiles; D_3__Labyrinthulomycetes; D_4__Thraustochytriaceae; D_5__Aplanochytrium; D_6__Aplanochytrium sp. S1a	0	0	0	1
D_0__Eukaryota; D_1__SAR; D_2__Stramenopiles; D_3__Labyrinthulomycetes; D_4__Thraustochytriaceae; D_5__Aplanochytrium; D_6__uncultured eukaryote	0	0	0	1
D_0__Eukaryota; D_1__SAR; D_2__Stramenopiles; D_3__Labyrinthulomycetes; D_4__Thraustochytriaceae; D_5__Aurantiochytrium sp. BAFCcult 3539; D_6__Aurantiochytrium sp. BAFCcult 3539	0	0	0	1
D_0__Eukaryota; D_1__SAR; D_2__Stramenopiles; D_3__Labyrinthulomycetes; D_4__Thraustochytriaceae; D_5__Sicyoidochytrium; D_6__Thraustochytriidae sp. Fng1	0	2	0	0
D_0__Eukaryota; D_1__SAR; D_2__Stramenopiles; D_3__Labyrinthulomycetes; D_4__Thraustochytriaceae; D_5__Thraustochytrium	1	0	0	0
D_0__Eukaryota; D_1__SAR; D_2__Stramenopiles; D_3__Labyrinthulomycetes; D_4__Thraustochytriaceae; D_5__uncultured; D_6__uncultured eukaryote	0	0	0	1
D_0__Eukaryota; D_1__SAR; D_2__Stramenopiles; D_3__Labyrinthulomycetes; D_4__Thraustochytriaceae; D_5__uncultured; D_6__uncultured labyrinthulid	0	3	0	0
D_0__Eukaryota; D_1__SAR; D_2__Stramenopiles; D_3__Labyrinthulomycetes; D_4__Thraustochytriaceae; D_5__uncultured; D_6__uncultured labyrinthulid	1	0	0	0
D_0__Eukaryota; D_1__SAR; D_2__Stramenopiles; D_3__Labyrinthulomycetes; D_4__uncultured	2	0	0	0
D_0__Eukaryota; D_1__SAR; D_2__Stramenopiles; D_3__Labyrinthulomycetes; D_4__uncultured	0	0	0	1
D_0__Eukaryota; D_1__SAR; D_2__Stramenopiles; D_3__Labyrinthulomycetes; D_4__uncultured; D_5__uncultured eukaryote; D_6__uncultured eukaryote	0	0	0	4
D_0__Eukaryota; D_1__SAR; D_2__Stramenopiles; D_3__Labyrinthulomycetes; D_4__uncultured; D_5__uncultured eukaryote; D_6__uncultured eukaryote	0	0	0	1
D_0__Eukaryota; D_1__SAR; D_2__Stramenopiles; D_3__Labyrinthulomycetes; D_4__uncultured; D_5__uncultured eukaryote; D_6__uncultured eukaryote	1	0	0	0
D_0__Eukaryota; D_1__SAR; D_2__Stramenopiles; D_3__MAST-1; D_4__MAST-1C; Ambiguous_taxa; Ambiguous_taxa	7	0	0	0
D_0__Eukaryota; D_1__SAR; D_2__Stramenopiles; D_3__MAST-1; D_4__MAST-1C; Ambiguous_taxa; Ambiguous_taxa	1	0	0	0
D_0__Eukaryota; D_1__SAR; D_2__Stramenopiles; D_3__MAST-1; D_4__MAST-1C; D_5__uncultured marine eukaryote; D_6__uncultured marine eukaryote	2	0	0	0
D_0__Eukaryota; D_1__SAR; D_2__Stramenopiles; D_3__MAST-1; D_4__uncultured marine eukaryote; D_5__uncultured marine eukaryote; D_6__uncultured marine eukaryote	1	0	0	0
D_0__Eukaryota; D_1__SAR; D_2__Stramenopiles; D_3__MAST-12	0	6	0	0
D_0__Eukaryota; D_1__SAR; D_2__Stramenopiles; D_3__MAST-12	0	1	0	0
D_0__Eukaryota; D_1__SAR; D_2__Stramenopiles; D_3__MAST-12; D_4__MAST-12A	0	1	0	0
D_0__Eukaryota; D_1__SAR; D_2__Stramenopiles; D_3__MAST-12; D_4__MAST-12A; D_5__uncultured eukaryote; D_6__uncultured eukaryote	0	1	1	0
D_0__Eukaryota; D_1__SAR; D_2__Stramenopiles; D_3__MAST-12; D_4__MAST-12A; D_5__uncultured stramenopile; D_6__uncultured stramenopile	0	2	0	0
D_0__Eukaryota; D_1__SAR; D_2__Stramenopiles; D_3__MAST-12; D_4__MAST-12B	0	0	0	1
D_0__Eukaryota; D_1__SAR; D_2__Stramenopiles; D_3__MAST-12; D_4__MAST-12B; D_5__uncultured eukaryote; D_6__uncultured eukaryote	0	2	0	0
D_0__Eukaryota; D_1__SAR; D_2__Stramenopiles; D_3__MAST-12; D_4__MAST-12B; D_5__uncultured eukaryote; D_6__uncultured eukaryote	0	1	0	0
D_0__Eukaryota; D_1__SAR; D_2__Stramenopiles; D_3__MAST-12; D_4__MAST-12D; D_5__uncultured eukaryote; D_6__uncultured eukaryote	0	2	0	0
D_0__Eukaryota; D_1__SAR; D_2__Stramenopiles; D_3__MAST-12; D_4__MAST-12D; D_5__uncultured stramenopile; D_6__uncultured stramenopile	0	1	0	0
D_0__Eukaryota; D_1__SAR; D_2__Stramenopiles; D_3__MAST-12; D_4__uncultured eukaryote; D_5__uncultured eukaryote; D_6__uncultured eukaryote	0	1	0	0
D_0__Eukaryota; D_1__SAR; D_2__Stramenopiles; D_3__MAST-2; D_4__uncultured stramenopile; D_5__uncultured stramenopile; D_6__uncultured stramenopile	2	0	0	0
D_0__Eukaryota; D_1__SAR; D_2__Stramenopiles; D_3__MAST-3; D_4__MAST-3A; D_5__uncultured eukaryote; D_6__uncultured eukaryote	2	0	0	1
D_0__Eukaryota; D_1__SAR; D_2__Stramenopiles; D_3__MAST-3; D_4__MAST-3B; Ambiguous_taxa; Ambiguous_taxa	4	0	0	1
D_0__Eukaryota; D_1__SAR; D_2__Stramenopiles; D_3__MAST-3; D_4__MAST-3C; Ambiguous_taxa; Ambiguous_taxa	1	0	0	0
D_0__Eukaryota; D_1__SAR; D_2__Stramenopiles; D_3__MAST-3; D_4__MAST-3E; D_5__uncultured stramenopile; D_6__uncultured stramenopile	1	0	0	0
D_0__Eukaryota; D_1__SAR; D_2__Stramenopiles; D_3__MAST-3; D_4__MAST-3F; Ambiguous_taxa; Ambiguous_taxa	0	0	0	3
D_0__Eukaryota; D_1__SAR; D_2__Stramenopiles; D_3__MAST-3; D_4__MAST-3F; D_5__uncultured stramenopile; D_6__uncultured stramenopile	1	0	0	2
D_0__Eukaryota; D_1__SAR; D_2__Stramenopiles; D_3__MAST-3; D_4__MAST-3I	2	0	0	0
D_0__Eukaryota; D_1__SAR; D_2__Stramenopiles; D_3__MAST-3; D_4__MAST-3I; D_5__uncultured stramenopile; D_6__uncultured stramenopile	0	0	0	2
D_0__Eukaryota; D_1__SAR; D_2__Stramenopiles; D_3__MAST-3; D_4__MAST-3I; D_5__uncultured stramenopile; D_6__uncultured stramenopile	0	1	0	0
D_0__Eukaryota; D_1__SAR; D_2__Stramenopiles; D_3__MAST-3; D_4__MAST-3J; D_5__Stephanopyxis turris; D_6__Stephanopyxis turris	0	1	0	0
D_0__Eukaryota; D_1__SAR; D_2__Stramenopiles; D_3__MAST-4; D_4__MAST-4A; D_5__uncultured stramenopile; D_6__uncultured stramenopile	7	0	0	6
D_0__Eukaryota; D_1__SAR; D_2__Stramenopiles; D_3__MAST-4; D_4__uncultured eukaryote; D_5__uncultured eukaryote; D_6__uncultured eukaryote	0	0	0	1
D_0__Eukaryota; D_1__SAR; D_2__Stramenopiles; D_3__MAST-7; D_4__MAST-7B; Ambiguous_taxa; Ambiguous_taxa	0	0	0	1
D_0__Eukaryota; D_1__SAR; D_2__Stramenopiles; D_3__MAST-7; D_4__MAST-7D; D_5__uncultured eukaryote; D_6__uncultured eukaryote	1	0	0	2
D_0__Eukaryota; D_1__SAR; D_2__Stramenopiles; D_3__MAST-8; D_4__uncultured stramenopile; D_5__uncultured stramenopile; D_6__uncultured stramenopile	1	0	0	0
D_0__Eukaryota; D_1__SAR; D_2__Stramenopiles; D_3__MAST-9; D_4__MAST-9A; D_5__uncultured eukaryote; D_6__uncultured eukaryote	2	1	0	2
D_0__Eukaryota; D_1__SAR; D_2__Stramenopiles; D_3__MAST-9; D_4__uncultured eukaryote; D_5__uncultured eukaryote; D_6__uncultured eukaryote	4	0	0	7
D_0__Eukaryota; D_1__SAR; D_2__Stramenopiles; D_3__MAST-9; D_4__uncultured marine eukaryote; D_5__uncultured marine eukaryote; D_6__uncultured marine eukaryote	0	0	0	1
D_0__Eukaryota; D_1__SAR; D_2__Stramenopiles; D_3__Ochrophyta	3	0	0	0
D_0__Eukaryota; D_1__SAR; D_2__Stramenopiles; D_3__Ochrophyta	0	0	0	1
D_0__Eukaryota; D_1__SAR; D_2__Stramenopiles; D_3__Ochrophyta	1	0	0	0
D_0__Eukaryota; D_1__SAR; D_2__Stramenopiles; D_3__Ochrophyta; D_4__Bolidomonas; Ambiguous_taxa; Ambiguous_taxa	0	0	0	1
D_0__Eukaryota; D_1__SAR; D_2__Stramenopiles; D_3__Ochrophyta; D_4__Chrysomerophyceae; D_5__Chrysowaernella; D_6__Chrysowaernella hieroglyphica	0	0	0	1
D_0__Eukaryota; D_1__SAR; D_2__Stramenopiles; D_3__Ochrophyta; D_4__Chrysophyceae	0	0	0	1
D_0__Eukaryota; D_1__SAR; D_2__Stramenopiles; D_3__Ochrophyta; D_4__Chrysophyceae; D_5__uncultured; Ambiguous_taxa	4	0	0	0
D_0__Eukaryota; D_1__SAR; D_2__Stramenopiles; D_3__Ochrophyta; D_4__Chrysophyceae; D_5__uncultured; Ambiguous_taxa	2	0	0	1
D_0__Eukaryota; D_1__SAR; D_2__Stramenopiles; D_3__Ochrophyta; D_4__Chrysophyceae; D_5__uncultured; Ambiguous_taxa	0	0	0	1
D_0__Eukaryota; D_1__SAR; D_2__Stramenopiles; D_3__Ochrophyta; D_4__Chrysophyceae; D_5__uncultured; Ambiguous_taxa	1	0	0	0
D_0__Eukaryota; D_1__SAR; D_2__Stramenopiles; D_3__Ochrophyta; D_4__Chrysophyceae; D_5__uncultured; D_6__uncultured marine eukaryote	0	0	0	5
D_0__Eukaryota; D_1__SAR; D_2__Stramenopiles; D_3__Ochrophyta; D_4__Dictyochophyceae	1	0	0	0
D_0__Eukaryota; D_1__SAR; D_2__Stramenopiles; D_3__Ochrophyta; D_4__Dictyochophyceae; D_5__uncultured eukaryote; D_6__uncultured eukaryote	1	0	0	0
D_0__Eukaryota; D_1__SAR; D_2__Stramenopiles; D_3__Ochrophyta; D_4__MOCH-2; D_5__uncultured eukaryote; D_6__uncultured eukaryote	2	0	0	0
D_0__Eukaryota; D_1__SAR; D_2__Stramenopiles; D_3__Ochrophyta; D_4__Pelagophyceae; D_5__uncultured eukaryote; D_6__uncultured eukaryote	0	0	0	2
D_0__Eukaryota; D_1__SAR; D_2__Stramenopiles; D_3__Ochrophyta; D_5__Bacillariophytina; D_6__Bacillariophyceae; D_7__uncultured marine eukaryote	1	0	0	0
D_0__Eukaryota; D_1__SAR; D_2__Stramenopiles; D_3__Ochrophyta; D_5__Chattonellales; D_6__MOCH-3; D_7__uncultured stramenopile	0	3	0	0
D_0__Eukaryota; D_1__SAR; D_2__Stramenopiles; D_3__Ochrophyta; D_5__Coscinodiscophytina; D_6__Actinocyclus; Ambiguous_taxa	0	1	0	0
D_0__Eukaryota; D_1__SAR; D_2__Stramenopiles; D_3__Ochrophyta; D_5__Coscinodiscophytina; D_6__Actinoptychus; D_7__Actinoptychus undulatus	0	0	0	1
D_0__Eukaryota; D_1__SAR; D_2__Stramenopiles; D_3__Ochrophyta; D_5__Coscinodiscophytina; D_6__Actinoptychus; D_7__Actinoptychus undulatus	0	0	0	1
D_0__Eukaryota; D_1__SAR; D_2__Stramenopiles; D_3__Ochrophyta; D_5__Coscinodiscophytina; D_6__Fragilariales; D_7__uncultured marine eukaryote	0	0	0	1
D_0__Eukaryota; D_1__SAR; D_2__Stramenopiles; D_3__Ochrophyta; D_5__Dictyochales; D_6__Dictyocha; D_7__uncultured eukaryote	1	0	0	0
D_0__Eukaryota; D_1__SAR; D_2__Stramenopiles; D_3__Ochrophyta; D_5__Dictyochales; D_6__Florenciella; Ambiguous_taxa	3	0	0	0
D_0__Eukaryota; D_1__SAR; D_2__Stramenopiles; D_3__Ochrophyta; D_5__Eustigmatales; D_6__uncultured	1	1	0	0
D_0__Eukaryota; D_1__SAR; D_2__Stramenopiles; D_3__Ochrophyta; D_5__Eustigmatales; D_6__uncultured; Ambiguous_taxa	0	0	0	1
D_0__Eukaryota; D_1__SAR; D_2__Stramenopiles; D_3__Ochrophyta; D_5__Eustigmatales; D_6__uncultured; D_7__uncultured eukaryote	0	0	0	3
D_0__Eukaryota; D_1__SAR; D_2__Stramenopiles; D_3__Ochrophyta; D_5__Eustigmatales; D_6__uncultured; D_7__uncultured marine eukaryote	0	1	0	0
D_0__Eukaryota; D_1__SAR; D_2__Stramenopiles; D_3__Ochrophyta; D_5__Incertae Sedis; D_6__Chlamydomyxa; Ambiguous_taxa	0	0	0	1
D_0__Eukaryota; D_1__SAR; D_2__Stramenopiles; D_3__Ochrophyta; D_5__Ochromonadales	0	0	0	2
D_0__Eukaryota; D_1__SAR; D_2__Stramenopiles; D_3__Ochrophyta; D_5__Ochromonadales; D_6__Ochromonas; Ambiguous_taxa	1	0	0	0
D_0__Eukaryota; D_1__SAR; D_2__Stramenopiles; D_3__Ochrophyta; D_5__Ochromonadales; D_6__Ochromonas; Ambiguous_taxa	1	0	0	0
D_0__Eukaryota; D_1__SAR; D_2__Stramenopiles; D_3__Ochrophyta; D_5__Ochromonadales; D_6__Paraphysomonas	0	1	0	0
D_0__Eukaryota; D_1__SAR; D_2__Stramenopiles; D_3__Ochrophyta; D_5__Pedinellales; D_6__Apedinella; D_7__Apedinella radians	0	1	0	0
D_0__Eukaryota; D_1__SAR; D_2__Stramenopiles; D_3__Ochrophyta; D_5__Pedinellales; D_6__Pedinella; Ambiguous_taxa	1	0	0	0
D_0__Eukaryota; D_1__SAR; D_2__Stramenopiles; D_3__Ochrophyta; D_6__Bacillariophyceae; D_7__Amphora	0	1	0	0
D_0__Eukaryota; D_1__SAR; D_2__Stramenopiles; D_3__Ochrophyta; D_6__Bacillariophyceae; D_7__Amphora	0	1	0	0
D_0__Eukaryota; D_1__SAR; D_2__Stramenopiles; D_3__Ochrophyta; D_6__Bacillariophyceae; D_7__Amphora; Ambiguous_taxa	0	1	0	0
D_0__Eukaryota; D_1__SAR; D_2__Stramenopiles; D_3__Ochrophyta; D_6__Bacillariophyceae; D_7__Cylindrotheca; D_8__Cylindrotheca closterium	0	2	0	1
D_0__Eukaryota; D_1__SAR; D_2__Stramenopiles; D_3__Ochrophyta; D_6__Bacillariophyceae; D_7__Cylindrotheca; D_8__Cylindrotheca closterium	0	1	0	0
D_0__Eukaryota; D_1__SAR; D_2__Stramenopiles; D_3__Ochrophyta; D_6__Bacillariophyceae; D_7__Entomoneis; Ambiguous_taxa	0	1	0	0
D_0__Eukaryota; D_1__SAR; D_2__Stramenopiles; D_3__Ochrophyta; D_6__Bacillariophyceae; D_7__Fragilariopsis; D_8__uncultured marine eukaryote	0	0	0	3
D_0__Eukaryota; D_1__SAR; D_2__Stramenopiles; D_3__Ochrophyta; D_6__Bacillariophyceae; D_7__Navicula; Ambiguous_taxa	1	2	0	0
D_0__Eukaryota; D_1__SAR; D_2__Stramenopiles; D_3__Ochrophyta; D_6__Bacillariophyceae; D_7__Nitzschia	0	2	0	1
D_0__Eukaryota; D_1__SAR; D_2__Stramenopiles; D_3__Ochrophyta; D_6__Bacillariophyceae; D_7__Nitzschia	0	0	0	1
D_0__Eukaryota; D_1__SAR; D_2__Stramenopiles; D_3__Ochrophyta; D_6__Bacillariophyceae; D_7__Nitzschia	0	0	0	1
D_0__Eukaryota; D_1__SAR; D_2__Stramenopiles; D_3__Ochrophyta; D_6__Bacillariophyceae; D_7__Nitzschia	0	1	0	0
D_0__Eukaryota; D_1__SAR; D_2__Stramenopiles; D_3__Ochrophyta; D_6__Bacillariophyceae; D_7__Nitzschia; Ambiguous_taxa	0	0	0	2
D_0__Eukaryota; D_1__SAR; D_2__Stramenopiles; D_3__Ochrophyta; D_6__Bacillariophyceae; D_7__Nitzschia; Ambiguous_taxa	0	1	0	0
D_0__Eukaryota; D_1__SAR; D_2__Stramenopiles; D_3__Ochrophyta; D_6__Bacillariophyceae; D_7__Nitzschia; D_8__Nitzschia longissima	0	2	0	1
D_0__Eukaryota; D_1__SAR; D_2__Stramenopiles; D_3__Ochrophyta; D_6__Bacillariophyceae; D_7__Pseudo-nitzschia; D_8__uncultured stramenopile	5	2	0	5
D_0__Eukaryota; D_1__SAR; D_2__Stramenopiles; D_3__Ochrophyta; D_6__Fragilariales	0	1	0	0
D_0__Eukaryota; D_1__SAR; D_2__Stramenopiles; D_3__Ochrophyta; D_6__Fragilariales; D_7__Cyclophora; D_8__Cyclophora tenuis	0	0	0	1
D_0__Eukaryota; D_1__SAR; D_2__Stramenopiles; D_3__Ochrophyta; D_6__Fragilariales; D_7__Licmophora; Ambiguous_taxa	2	1	0	0
D_0__Eukaryota; D_1__SAR; D_2__Stramenopiles; D_3__Ochrophyta; D_6__Fragilariales; D_7__Licmophora; Ambiguous_taxa	2	0	0	1
D_0__Eukaryota; D_1__SAR; D_2__Stramenopiles; D_3__Ochrophyta; D_6__Fragilariales; D_7__Licmophora; D_8__Licmophora communis	1	0	0	0
D_0__Eukaryota; D_1__SAR; D_2__Stramenopiles; D_3__Ochrophyta; D_6__Mediophyceae; D_7__Cerataulina; D_8__Cerataulina pelagica	1	0	0	0
D_0__Eukaryota; D_1__SAR; D_2__Stramenopiles; D_3__Ochrophyta; D_6__Mediophyceae; D_7__Chaetoceros; Ambiguous_taxa	0	20	0	0
D_0__Eukaryota; D_1__SAR; D_2__Stramenopiles; D_3__Ochrophyta; D_6__Mediophyceae; D_7__Chaetoceros; D_8__Chaetoceros sp. RCC2565	0	0	0	2
D_0__Eukaryota; D_1__SAR; D_2__Stramenopiles; D_3__Ochrophyta; D_6__Mediophyceae; D_7__Chaetoceros; D_8__Chaetoceros sp. SS628-11	17	0	0	0
D_0__Eukaryota; D_1__SAR; D_2__Stramenopiles; D_3__Ochrophyta; D_6__Mediophyceae; D_7__Chaetoceros; D_8__Chaetoceros sp. UNC1202	0	2	0	0
D_0__Eukaryota; D_1__SAR; D_2__Stramenopiles; D_3__Ochrophyta; D_6__Mediophyceae; D_7__Cyclotella; Ambiguous_taxa	2	0	0	0
D_0__Eukaryota; D_1__SAR; D_2__Stramenopiles; D_3__Ochrophyta; D_6__Mediophyceae; D_7__Minutocellus; D_8__Minutocellus polymorphus	0	0	0	1
D_0__Eukaryota; D_1__SAR; D_2__Stramenopiles; D_3__Ochrophyta; D_6__Mediophyceae; D_7__Skeletonema; Ambiguous_taxa	0	3	0	0
D_0__Eukaryota; D_1__SAR; D_2__Stramenopiles; D_3__Ochrophyta; D_6__Mediophyceae; D_7__Skeletonema; D_8__Skeletonema menzellii	0	4	0	0
D_0__Eukaryota; D_1__SAR; D_2__Stramenopiles; D_3__Ochrophyta; D_6__Mediophyceae; D_7__Thalassiosira	0	0	0	1
D_0__Eukaryota; D_1__SAR; D_2__Stramenopiles; D_3__Ochrophyta; D_6__Mediophyceae; D_7__Thalassiosira	1	0	0	0
D_0__Eukaryota; D_1__SAR; D_2__Stramenopiles; D_3__Ochrophyta; D_6__Mediophyceae; D_7__Thalassiosira; Ambiguous_taxa	0	1	0	0
D_0__Eukaryota; D_1__SAR; D_2__Stramenopiles; D_3__Ochrophyta; D_6__Rhizosolenids; D_7__Guinardia; D_8__uncultured stramenopile	5	1	0	0
D_0__Eukaryota; D_1__SAR; D_2__Stramenopiles; D_3__Ochrophyta; D_6__Rhizosolenids; D_7__Leptocylindrus; Ambiguous_taxa	6	3	0	0
D_0__Eukaryota; D_1__SAR; D_2__Stramenopiles; D_3__Peronosporomycetes	0	0	0	1
D_0__Eukaryota; D_1__SAR; D_2__Stramenopiles; D_3__Peronosporomycetes	0	1	0	0
D_0__Eukaryota; D_1__SAR; D_2__Stramenopiles; D_3__Peronosporomycetes	0	1	0	0
D_0__Eukaryota; D_1__SAR; D_2__Stramenopiles; D_3__Peronosporomycetes; D_4__Haliphthoros; D_5__uncultured eukaryote; D_6__uncultured eukaryote	0	0	0	2
D_0__Eukaryota; D_1__SAR; D_2__Stramenopiles; D_3__Peronosporomycetes; D_4__Olpidiopsis	0	0	0	1
D_0__Eukaryota; D_1__SAR; D_2__Stramenopiles; D_3__Peronosporomycetes; D_4__Olpidiopsis; D_5__uncultured eukaryote; D_6__uncultured eukaryote	0	4	0	0
D_0__Eukaryota; D_1__SAR; D_2__Stramenopiles; D_3__Peronosporomycetes; D_4__Olpidiopsis; D_5__uncultured eukaryote; D_6__uncultured eukaryote	0	0	0	1
D_0__Eukaryota; D_1__SAR; D_2__Stramenopiles; D_3__Peronosporomycetes; D_4__uncultured; D_5__uncultured eukaryote; D_6__uncultured eukaryote	0	1	0	1
D_0__Eukaryota; D_1__SAR; D_2__Stramenopiles; D_3__Peronosporomycetes; D_4__uncultured; D_5__uncultured marine eukaryote; D_6__uncultured marine eukaryote	0	1	0	0
